# Supplementary material for: Endothelial to mesenchymal Notch signaling regulates skeletal repair
Source: JCI Insight. 2024 May 23;9(12):e181073. doi: 10.1172/jci.insight.181073 (PMC11383173; doi:10.1172/jci.insight.181073)
Supplement: Supporting data values [file jciinsight-9-181073-s144.xlsx]

## Sheet: Figure 1D
	Cluster	Cont intact (%)	Cont fractured (%)
	0	33.3752	18.25
	1	9.98744	25.6042
	2	5.00419	21.2708
	3	18.0905	5.5
	4	7.74707	6.27083
	5	2.15662	8.125
	6	4.33417	6.29167
	7	3.78978	3.27083
	8	5.56951	1.45833
	9	1.80067	2.29167
	10	5.19263	0.3125
	11	1.44472	0.416667
	12	0.397822	0.333333
	13	0.523451	0.1875
	14	0.355946	0.291667
	15	0.230318	0.125
Proportion of cells within each cluster. Data for each sample pooled from 3 animals

## Sheet: Figure 1E
G2M
	Cluster #	Cluster name	Intact (%)	Fractured (%)
	0	Endothelial cells	1.94479	7.6484
	1	MSC1	0.838574	4.31245
	2	MSC2	48.5356	48.4819
	4	MSC5	0.540541	4.31894
	5	Satellite cells	10.6796	35.8974
	6	MSC3	17.8744	19.2053
	7	MSC4	41.989	32.4841
	8	Chondrocytes	6.39098	5.71429
	9	Muscle cells	2.32558	15.4545
	11	Pericytes	0	0
	12	Osteoblasts	10.5263	0
Proportion of cells in G2M phase of a cell cycle within each cluster. Data for each sample pooled from 3 animals

## Sheet: Figure 2A endothelial cells
	p_val	avg_log2FC	pct.1	pct.2	p_val_adj	geneID	description
	1.25e-112	1.69468	0.457	0.075	2.57e-108	Col18a1	collagen, type XVIII, alpha 1 [Source:MGI Symbol;Acc:MGI:88451]
	2.13e-107	1.58612	0.574	0.157	4.37e-103	Plvap	plasmalemma vesicle associated protein [Source:MGI Symbol;Acc:MGI:1890497]
	1.03e-87	1.47418	0.532	0.162	2.11e-83	Lrg1	leucine-rich alpha-2-glycoprotein 1 [Source:MGI Symbol;Acc:MGI:1924155]
	1.46e-125	1.42008	0.952	0.852	3e-121	Vim	vimentin [Source:MGI Symbol;Acc:MGI:98932]
	3.33e-94	1.41726	0.744	0.393	6.82e-90	Lgals1	lectin, galactose binding, soluble 1 [Source:MGI Symbol;Acc:MGI:96777]
	2.64e-105	1.3388	0.918	0.517	5.41e-101	Col3a1	collagen, type III, alpha 1 [Source:MGI Symbol;Acc:MGI:88453]
	4.88e-70	1.26146	0.84	0.477	9.99e-66	Col1a2	collagen, type I, alpha 2 [Source:MGI Symbol;Acc:MGI:88468]
	4.21e-54	1.0798	0.806	0.486	8.63e-50	Col1a1	collagen, type I, alpha 1 [Source:MGI Symbol;Acc:MGI:88467]
	8.65e-107	1.06522	0.482	0.092	1.77e-102	Timp1	tissue inhibitor of metalloproteinase 1 [Source:MGI Symbol;Acc:MGI:98752]
	3.25e-65	1.04363	0.855	0.737	6.67e-61	Tmsb10	thymosin, beta 10 [Source:MGI Symbol;Acc:MGI:109146]
	1e-106	1.04202	0.476	0.097	2.06e-102	Mmp14	matrix metallopeptidase 14 (membrane-inserted) [Source:MGI Symbol;Acc:MGI:101900]
	3.44e-65	1.01794	0.61	0.301	7.06e-61	Mcam	melanoma cell adhesion molecule [Source:MGI Symbol;Acc:MGI:1933966]
	3.41e-65	1.01008	0.638	0.338	6.98e-61	Ehd4	EH-domain containing 4 [Source:MGI Symbol;Acc:MGI:1919619]
	1.75e-80	1.00295	0.535	0.176	3.59e-76	Cd63	CD63 antigen [Source:MGI Symbol;Acc:MGI:99529]
	6.22e-74	0.97108	0.676	0.346	1.27e-69	Itm2c	integral membrane protein 2C [Source:MGI Symbol;Acc:MGI:1927594]
	1.99e-100	0.961985	0.491	0.111	4.08e-96	Fam167b	family with sequence similarity 167, member B [Source:MGI Symbol;Acc:MGI:2668032]
	1.53e-48	0.92767	0.364	0.122	3.14e-44	Mest	mesoderm specific transcript [Source:MGI Symbol;Acc:MGI:96968]
	4.45e-103	0.912149	0.526	0.125	9.12e-99	Scd2	stearoyl-Coenzyme A desaturase 2 [Source:MGI Symbol;Acc:MGI:98240]
	2.74e-44	0.888098	0.535	0.274	5.61e-40	Col15a1	collagen, type XV, alpha 1 [Source:MGI Symbol;Acc:MGI:88449]
	2.32e-44	0.848478	0.534	0.248	4.76e-40	Bgn	biglycan [Source:MGI Symbol;Acc:MGI:88158]
	2.12e-45	0.838143	0.575	0.345	4.35e-41	Aprt	adenine phosphoribosyl transferase [Source:MGI Symbol;Acc:MGI:88061]
	2.48e-40	0.831193	0.483	0.218	5.09e-36	Fbln5	fibulin 5 [Source:MGI Symbol;Acc:MGI:1346091]
	4.19e-32	0.830767	0.643	0.441	8.59e-28	Aplnr	apelin receptor [Source:MGI Symbol;Acc:MGI:1346086]
	8.22e-51	0.802995	0.602	0.34	1.68e-46	Ppp1r14b	protein phosphatase 1, regulatory inhibitor subunit 14B [Source:MGI Symbol;Acc:MGI:107682]
	7.58e-40	0.795638	0.713	0.543	1.55e-35	Lmna	lamin A [Source:MGI Symbol;Acc:MGI:96794]
	9.05e-50	0.795571	0.264	0.056	1.85e-45	Rbp1	retinol binding protein 1, cellular [Source:MGI Symbol;Acc:MGI:97876]
	1.35e-57	0.79331	0.442	0.141	2.77e-53	Col5a2	collagen, type V, alpha 2 [Source:MGI Symbol;Acc:MGI:88458]
	4.1e-60	0.78676	0.938	0.936	8.4e-56	Rpsa	ribosomal protein SA [Source:MGI Symbol;Acc:MGI:105381]
	1.59e-73	0.778834	0.372	0.075	3.25e-69	Postn	periostin, osteoblast specific factor [Source:MGI Symbol;Acc:MGI:1926321]
	6.56e-55	0.778567	0.705	0.454	1.34e-50	Hif1a	hypoxia inducible factor 1, alpha subunit [Source:MGI Symbol;Acc:MGI:106918]
	5.84e-47	0.759478	0.637	0.365	1.2e-42	Prcp	prolylcarboxypeptidase (angiotensinase C) [Source:MGI Symbol;Acc:MGI:1919711]
	3.48e-49	0.749515	0.628	0.345	7.14e-45	Fstl1	follistatin-like 1 [Source:MGI Symbol;Acc:MGI:102793]
	8.62e-46	0.740595	0.674	0.4	1.77e-41	Entpd1	ectonucleoside triphosphate diphosphohydrolase 1 [Source:MGI Symbol;Acc:MGI:102805]
	6.6e-62	0.736476	0.535	0.211	1.35e-57	Csrp2	cysteine and glycine-rich protein 2 [Source:MGI Symbol;Acc:MGI:1202907]
	5.4e-39	0.735176	0.941	0.95	1.11e-34	Rps2	ribosomal protein S2 [Source:MGI Symbol;Acc:MGI:105110]
	4.45e-32	0.734782	0.78	0.597	9.12e-28	Fbln2	fibulin 2 [Source:MGI Symbol;Acc:MGI:95488]
	6.45e-48	0.734582	0.869	0.762	1.32e-43	S100a11	S100 calcium binding protein A11 [Source:MGI Symbol;Acc:MGI:1338798]
	5.46e-52	0.733189	0.857	0.789	1.12e-47	Gapdh	glyceraldehyde-3-phosphate dehydrogenase [Source:MGI Symbol;Acc:MGI:95640]
	4.05e-53	0.719633	0.813	0.676	8.3e-49	Ctsb	cathepsin B [Source:MGI Symbol;Acc:MGI:88561]
	2.51e-40	0.718867	0.663	0.468	5.14e-36	Pkm	pyruvate kinase, muscle [Source:MGI Symbol;Acc:MGI:97591]
	1.2e-30	0.716314	0.747	0.583	2.47e-26	Prnp	prion protein [Source:MGI Symbol;Acc:MGI:97769]
	5.48e-45	0.715335	0.71	0.45	1.12e-40	Emp1	epithelial membrane protein 1 [Source:MGI Symbol;Acc:MGI:107941]
	8.73e-56	0.69991	0.602	0.299	1.79e-51	Pkig	protein kinase inhibitor, gamma [Source:MGI Symbol;Acc:MGI:1343086]
	3.2e-43	0.699655	0.616	0.332	6.55e-39	Abca1	ATP-binding cassette, sub-family A (ABC1), member 1 [Source:MGI Symbol;Acc:MGI:99607]
	7.63e-29	-0.693455	0.467	0.626	1.56e-24	Tmcc3	transmembrane and coiled coil domains 3 [Source:MGI Symbol;Acc:MGI:2442900]
	1.61e-52	-0.694239	0.889	0.925	3.29e-48	Cst3	cystatin C [Source:MGI Symbol;Acc:MGI:102519]
	6.57e-38	-0.702493	0.64	0.752	1.35e-33	Fcho2	FCH domain only 2 [Source:MGI Symbol;Acc:MGI:3505790]
	5.36e-44	-0.702826	0.771	0.87	1.1e-39	Id1	inhibitor of DNA binding 1, HLH protein [Source:MGI Symbol;Acc:MGI:96396]
	0.0069597	-0.709135	0.453	0.447	1	Akap12	A kinase (PRKA) anchor protein (gravin) 12 [Source:MGI Symbol;Acc:MGI:1932576]
	7.09e-65	-0.711406	0.984	0.992	1.45e-60	Fabp4	fatty acid binding protein 4, adipocyte [Source:MGI Symbol;Acc:MGI:88038]
	1.71e-80	-0.711755	0.941	0.962	3.51e-76	Adgrf5	adhesion G protein-coupled receptor F5 [Source:MGI Symbol;Acc:MGI:2182928]
	1.69e-48	-0.712881	0.845	0.896	3.46e-44	Dnaja1	DnaJ heat shock protein family (Hsp40) member A1 [Source:MGI Symbol;Acc:MGI:1270129]
	3.84e-50	-0.716431	0.694	0.796	7.86e-46	Gimap6	GTPase, IMAP family member 6 [Source:MGI Symbol;Acc:MGI:1918876]
	5.1e-71	-0.718791	0.83	0.925	1.05e-66	Cyyr1	cysteine and tyrosine-rich protein 1 [Source:MGI Symbol;Acc:MGI:2152187]
	2.51e-38	-0.730696	0.176	0.412	5.14e-34	Rasgrp2	RAS, guanyl releasing protein 2 [Source:MGI Symbol;Acc:MGI:1333849]
	1.26e-24	-0.735935	0.297	0.467	2.59e-20	Tbx3	T-box 3 [Source:MGI Symbol;Acc:MGI:98495]
	6.27e-65	-0.737722	0.836	0.918	1.28e-60	Txnip	thioredoxin interacting protein [Source:MGI Symbol;Acc:MGI:1889549]
	1.45e-43	-0.740829	0.555	0.708	2.98e-39	Unc45b	unc-45 myosin chaperone B [Source:MGI Symbol;Acc:MGI:2443377]
	2.21e-44	-0.741164	0.894	0.914	4.52e-40	Gng11	guanine nucleotide binding protein (G protein), gamma 11 [Source:MGI Symbol;Acc:MGI:1913316]
	3.31e-60	-0.744138	0.823	0.907	6.79e-56	Slfn5	schlafen 5 [Source:MGI Symbol;Acc:MGI:1329004]
	1.38e-40	-0.747866	0.313	0.567	2.82e-36	Aqp7	aquaporin 7 [Source:MGI Symbol;Acc:MGI:1314647]
	4.84e-47	-0.748215	0.524	0.723	9.93e-43	Klf9	Kruppel-like factor 9 [Source:MGI Symbol;Acc:MGI:1333856]
	1.23e-33	-0.752189	0.47	0.614	2.52e-29	Rasgrp3	RAS, guanyl releasing protein 3 [Source:MGI Symbol;Acc:MGI:3028579]
	3.07e-39	-0.780266	0.416	0.605	6.29e-35	Ptp4a3	protein tyrosine phosphatase 4a3 [Source:MGI Symbol;Acc:MGI:1277098]
	6.55e-52	-0.780947	0.809	0.892	1.34e-47	Slc9a3r2	solute carrier family 9 (sodium/hydrogen exchanger), member 3 regulator 2 [Source:MGI Symbol;Acc:MGI:1890662]
	6.51e-29	-0.791085	0.485	0.607	1.33e-24	Mndal	myeloid nuclear differentiation antigen like [Source:MGI Symbol;Acc:MGI:3780953]
	5.34e-47	-0.792821	0.616	0.779	1.09e-42	Tcf15	transcription factor 15 [Source:MGI Symbol;Acc:MGI:104664]
	1.53e-64	-0.800921	0.873	0.934	3.13e-60	Mgll	monoglyceride lipase [Source:MGI Symbol;Acc:MGI:1346042]
	3.29e-46	-0.803559	0.277	0.547	6.75e-42	Slc28a2	solute carrier family 28 (sodium-coupled nucleoside transporter), member 2 [Source:MGI Symbol;Acc:MGI:1913105]
	2.49e-65	-0.821424	0.85	0.92	5.11e-61	Id3	inhibitor of DNA binding 3 [Source:MGI Symbol;Acc:MGI:96398]
	1.27e-59	-0.825028	0.809	0.907	2.6e-55	Klf2	Kruppel-like factor 2 (lung) [Source:MGI Symbol;Acc:MGI:1342772]
	1.26e-52	-0.827804	0.618	0.753	2.58e-48	Dusp3	dual specificity phosphatase 3 (vaccinia virus phosphatase VH1-related) [Source:MGI Symbol;Acc:MGI:1919599]
	1.5e-57	-0.830558	0.677	0.817	3.06e-53	Itpkb	inositol 1,4,5-trisphosphate 3-kinase B [Source:MGI Symbol;Acc:MGI:109235]
	5.59e-76	-0.835233	0.688	0.886	1.14e-71	Cd300lg	CD300 molecule like family member G [Source:MGI Symbol;Acc:MGI:1289168]
	1.18e-50	-0.842234	0.739	0.833	2.41e-46	Klf6	Kruppel-like factor 6 [Source:MGI Symbol;Acc:MGI:1346318]
	1.88e-53	-0.846991	0.904	0.92	3.85e-49	Cavin2	caveolae associated 2 [Source:MGI Symbol;Acc:MGI:99513]
	5.34e-20	-0.848597	0.169	0.322	1.1e-15	Btnl9	butyrophilin-like 9 [Source:MGI Symbol;Acc:MGI:2442439]
	4.15e-51	-0.84926	0.691	0.844	8.5e-47	Rgcc	regulator of cell cycle [Source:MGI Symbol;Acc:MGI:1913464]
	1.48e-38	-0.855943	0.419	0.588	3.03e-34	Tmem204	transmembrane protein 204 [Source:MGI Symbol;Acc:MGI:3039635]
	1.59e-10	-0.857576	0.239	0.337	3.25e-06	Rbp7	retinol binding protein 7, cellular [Source:MGI Symbol;Acc:MGI:1890409]
	2.28e-118	-0.879103	0.973	0.987	4.66e-114	Sptbn1	spectrin beta, non-erythrocytic 1 [Source:MGI Symbol;Acc:MGI:98388]
	1.77e-57	-0.89079	0.637	0.838	3.62e-53	Lpl	lipoprotein lipase [Source:MGI Symbol;Acc:MGI:96820]
	6.07e-56	-0.895708	0.092	0.381	1.24e-51	Gm12002	predicted gene 12002 [Source:MGI Symbol;Acc:MGI:3651521]
	1.12e-57	-0.899659	0.89	0.912	2.3e-53	Kdr	kinase insert domain protein receptor [Source:MGI Symbol;Acc:MGI:96683]
	2.93e-72	-0.903135	0.718	0.858	6e-68	Srgn	serglycin [Source:MGI Symbol;Acc:MGI:97756]
	1.06e-71	-0.907262	0.834	0.913	2.17e-67	Marcks	myristoylated alanine rich protein kinase C substrate [Source:MGI Symbol;Acc:MGI:96907]
	2.63e-55	-0.908397	0.66	0.827	5.38e-51	Klf4	Kruppel-like factor 4 (gut) [Source:MGI Symbol;Acc:MGI:1342287]
	4.58e-37	-0.914587	0.576	0.671	9.39e-33	Smco4	single-pass membrane protein with coiled-coil domains 4 [Source:MGI Symbol;Acc:MGI:3039636]
	1.18e-46	-0.918645	0.339	0.576	2.42e-42	Gstm1	glutathione S-transferase, mu 1 [Source:MGI Symbol;Acc:MGI:95860]
	1.73e-22	-0.937859	0.145	0.314	3.55e-18	Depp1	DEPP1 autophagy regulator [Source:MGI Symbol;Acc:MGI:1918730]
	3.28e-84	-0.950188	0.84	0.923	6.71e-80	Tspan13	tetraspanin 13 [Source:MGI Symbol;Acc:MGI:1913359]
	2.06e-56	-0.960275	0.372	0.648	4.22e-52	Xdh	xanthine dehydrogenase [Source:MGI Symbol;Acc:MGI:98973]
	3.42e-92	-0.973155	0.935	0.969	7e-88	Cd36	CD36 molecule [Source:MGI Symbol;Acc:MGI:107899]
	1.92e-19	-0.979752	0.305	0.447	3.94e-15	Hspa1b	heat shock protein 1B [Source:MGI Symbol;Acc:MGI:99517]
	7.86e-49	-0.995336	0.759	0.812	1.61e-44	Tcim	transcriptional and immune response regulator [Source:MGI Symbol;Acc:MGI:1916318]
	1.22e-93	-0.996548	0.758	0.921	2.5e-89	Timp3	tissue inhibitor of metalloproteinase 3 [Source:MGI Symbol;Acc:MGI:98754]
	5.9e-38	-0.996563	0.475	0.619	1.21e-33	Ifi203	interferon activated gene 203 [Source:MGI Symbol;Acc:MGI:96428]
	4.36e-16	-1.03504	0.394	0.502	8.94e-12	Hspa1a	heat shock protein 1A [Source:MGI Symbol;Acc:MGI:96244]
	3.41e-41	-1.04178	0.36	0.587	6.99e-37	Cdkn1c	cyclin-dependent kinase inhibitor 1C (P57) [Source:MGI Symbol;Acc:MGI:104564]
	5.86e-79	-1.08352	0.636	0.814	1.2e-74	Cd200	CD200 antigen [Source:MGI Symbol;Acc:MGI:1196990]
	5.31e-71	-1.14423	0.646	0.825	1.09e-66	AW112010	expressed sequence AW112010 [Source:MGI Symbol;Acc:MGI:2147706]
	7.57e-86	-1.20235	0.75	0.869	1.55e-81	Plpp3	phospholipid phosphatase 3 [Source:MGI Symbol;Acc:MGI:1915166]
	2.69e-96	-1.21099	0.527	0.817	5.51e-92	Clic5	chloride intracellular channel 5 [Source:MGI Symbol;Acc:MGI:1917912]
	9.84e-44	-1.27738	0.055	0.287	2.02e-39	Hbb-bs	hemoglobin, beta adult s chain [Source:MGI Symbol;Acc:MGI:5474852]
	8.31e-111	-1.31955	0.822	0.919	1.7e-106	Hspb1	heat shock protein 1 [Source:MGI Symbol;Acc:MGI:96240]
	5.81e-142	-1.90024	0.344	0.821	1.19e-137	Timp4	tissue inhibitor of metalloproteinase 4 [Source:MGI Symbol;Acc:MGI:109125]

## Sheet: Figure 2A MSCs1
	p_val	avg_log2FC	pct.1	pct.2	p_val_adj	geneID	description
	2.44405e-55	1.52492	0.565	0.132	5.00787e-51	Cxcl5	chemokine (C-X-C motif) ligand 5 [Source:MGI Symbol;Acc:MGI:1096868]
	1.96916e-59	1.2906	0.932	0.711	4.0348e-55	Timp1	tissue inhibitor of metalloproteinase 1 [Source:MGI Symbol;Acc:MGI:98752]
	1.57872e-53	1.13974	0.83	0.53	3.23481e-49	Pcsk5	proprotein convertase subtilisin/kexin type 5 [Source:MGI Symbol;Acc:MGI:97515]
	3.45778e-14	1.12327	0.972	0.834	7.08499e-10	Prg4	proteoglycan 4 (megakaryocyte stimulating factor, articular superficial zone protein) [Source:MGI Symbol;Acc:MGI:1891344]
	2.13315e-39	1.03082	0.648	0.317	4.37082e-35	Ptx3	pentraxin related gene [Source:MGI Symbol;Acc:MGI:104641]
	2.37827e-60	1.01859	0.967	0.736	4.87308e-56	Lox	lysyl oxidase [Source:MGI Symbol;Acc:MGI:96817]
	6.12029e-28	1.01247	0.483	0.205	1.25405e-23	Hp	haptoglobin [Source:MGI Symbol;Acc:MGI:96211]
	6.64126e-54	1.00337	0.693	0.306	1.36079e-49	Nt5dc2	5'-nucleotidase domain containing 2 [Source:MGI Symbol;Acc:MGI:1917271]
	2.44048e-32	0.968795	0.966	0.897	5.00054e-28	Cxcl12	chemokine (C-X-C motif) ligand 12 [Source:MGI Symbol;Acc:MGI:103556]
	2.39137e-55	0.948044	0.83	0.608	4.89991e-51	Ugcg	UDP-glucose ceramide glucosyltransferase [Source:MGI Symbol;Acc:MGI:1332243]
	5.38304e-38	0.93433	0.786	0.553	1.10299e-33	Cpxm1	carboxypeptidase X 1 (M14 family) [Source:MGI Symbol;Acc:MGI:1934569]
	4.15742e-21	0.919424	0.771	0.585	8.51856e-17	Fosb	FBJ osteosarcoma oncogene B [Source:MGI Symbol;Acc:MGI:95575]
	3.73058e-19	0.892635	0.539	0.281	7.64396e-15	Cxcl1	chemokine (C-X-C motif) ligand 1 [Source:MGI Symbol;Acc:MGI:108068]
	4.26866e-33	0.88667	0.633	0.323	8.74648e-29	Tpm2	tropomyosin 2, beta [Source:MGI Symbol;Acc:MGI:98810]
	4.20373e-18	0.875974	0.291	0.092	8.61344e-14	Mmp3	matrix metallopeptidase 3 [Source:MGI Symbol;Acc:MGI:97010]
	1.9826e-27	0.875214	0.482	0.197	4.06235e-23	Acta2	actin alpha 2, smooth muscle, aorta [Source:MGI Symbol;Acc:MGI:87909]
	7.93366e-32	0.861031	0.877	0.61	1.62561e-27	Postn	periostin, osteoblast specific factor [Source:MGI Symbol;Acc:MGI:1926321]
	5.62237e-43	0.858214	0.664	0.281	1.15202e-38	Serpine1	serine (or cysteine) peptidase inhibitor, clade E, member 1 [Source:MGI Symbol;Acc:MGI:97608]
	1.34882e-30	0.851525	0.881	0.734	2.76372e-26	Csrp2	cysteine and glycine-rich protein 2 [Source:MGI Symbol;Acc:MGI:1202907]
	2.67055e-40	0.843644	0.852	0.512	5.47196e-36	Ccn5	cellular communication network factor 5 [Source:MGI Symbol;Acc:MGI:1328326]
	9.73879e-19	0.837094	0.739	0.48	1.99548e-14	Sox4	SRY (sex determining region Y)-box 4 [Source:MGI Symbol;Acc:MGI:98366]
	3.33267e-17	0.836455	0.798	0.627	6.82864e-13	Ier3	immediate early response 3 [Source:MGI Symbol;Acc:MGI:104814]
	1.77485e-25	0.819077	0.966	0.889	3.63666e-21	H2afz	NA
	1.38972e-35	0.809595	0.854	0.587	2.84754e-31	Cyp1b1	cytochrome P450, family 1, subfamily b, polypeptide 1 [Source:MGI Symbol;Acc:MGI:88590]
	9.80772e-55	0.796236	0.841	0.537	2.0096e-50	Ctsh	cathepsin H [Source:MGI Symbol;Acc:MGI:107285]
	1.35682e-09	0.758495	0.684	0.53	2.78012e-05	Ccn2	cellular communication network factor 2 [Source:MGI Symbol;Acc:MGI:95537]
	2.0857e-36	0.736697	0.762	0.532	4.27359e-32	Il4ra	interleukin 4 receptor, alpha [Source:MGI Symbol;Acc:MGI:105367]
	1.5766e-49	0.696764	0.865	0.514	3.23045e-45	Angptl4	angiopoietin-like 4 [Source:MGI Symbol;Acc:MGI:1888999]
	1.869e-56	0.695224	0.701	0.279	3.82958e-52	Adam12	a disintegrin and metallopeptidase domain 12 (meltrin alpha) [Source:MGI Symbol;Acc:MGI:105378]
	2.18414e-08	-0.698128	0.803	0.836	0.000447531	C3	complement component 3 [Source:MGI Symbol;Acc:MGI:88227]
	2.68044e-30	-0.6996	0.563	0.744	5.49223e-26	Crip2	cysteine rich protein 2 [Source:MGI Symbol;Acc:MGI:1915587]
	2.9021e-05	-0.700181	0.67	0.654	0.594641	Sparcl1	SPARC-like 1 [Source:MGI Symbol;Acc:MGI:108110]
	2.05253e-31	-0.722348	0.927	0.96	4.20563e-27	Lum	lumican [Source:MGI Symbol;Acc:MGI:109347]
	6.02322e-25	-0.723786	0.491	0.639	1.23416e-20	Gpc3	glypican 3 [Source:MGI Symbol;Acc:MGI:104903]
	4.71458e-34	-0.732951	0.998	0.99	9.66018e-30	Tmsb4x	thymosin, beta 4, X chromosome [Source:MGI Symbol;Acc:MGI:99510]
	3.63747e-26	-0.735267	0.562	0.761	7.45318e-22	Scara5	scavenger receptor class A, member 5 [Source:MGI Symbol;Acc:MGI:1918395]
	2.08671e-15	-0.736597	0.464	0.614	4.27567e-11	Abca8b	ATP-binding cassette, sub-family A (ABC1), member 8b [Source:MGI Symbol;Acc:MGI:1351668]
	5.09715e-12	-0.763681	0.531	0.61	1.04441e-07	Tmem100	transmembrane protein 100 [Source:MGI Symbol;Acc:MGI:1915138]
	2.85342e-23	-0.798656	0.677	0.843	5.84665e-19	Apod	apolipoprotein D [Source:MGI Symbol;Acc:MGI:88056]
	1.06247e-12	-0.803368	0.858	0.816	2.17699e-08	Ly6c1	lymphocyte antigen 6 complex, locus C1 [Source:MGI Symbol;Acc:MGI:96882]
	9.66534e-26	-0.826227	0.528	0.713	1.98043e-21	Tnxb	tenascin XB [Source:MGI Symbol;Acc:MGI:1932137]
	2.51978e-28	-0.832515	0.794	0.847	5.16304e-24	Entpd2	ectonucleoside triphosphate diphosphohydrolase 2 [Source:MGI Symbol;Acc:MGI:1096863]
	0.826712	-0.838845	0.42	0.375	1	H19	H19, imprinted maternally expressed transcript [Source:MGI Symbol;Acc:MGI:95891]
	5.00181e-11	-0.840101	0.206	0.327	1.02487e-06	Ndnf	neuron-derived neurotrophic factor [Source:MGI Symbol;Acc:MGI:1915419]
	1.10616e-15	-0.844084	0.151	0.306	2.26652e-11	Dkk2	dickkopf WNT signaling pathway inhibitor 2 [Source:MGI Symbol;Acc:MGI:1890663]
	7.83763e-16	-0.877507	0.556	0.667	1.60593e-11	Comp	cartilage oligomeric matrix protein [Source:MGI Symbol;Acc:MGI:88469]
	3.16767e-38	-0.901128	0.996	0.998	6.49055e-34	Gsn	gelsolin [Source:MGI Symbol;Acc:MGI:95851]
	1.40663e-32	-0.903022	0.701	0.843	2.88219e-28	Ltbp4	latent transforming growth factor beta binding protein 4 [Source:MGI Symbol;Acc:MGI:1321395]
	8.49866e-34	-0.907358	0.805	0.874	1.74137e-29	Islr	immunoglobulin superfamily containing leucine-rich repeat [Source:MGI Symbol;Acc:MGI:1349645]
	1.93665e-37	-0.91181	0.74	0.824	3.9682e-33	Ramp2	receptor (calcitonin) activity modifying protein 2 [Source:MGI Symbol;Acc:MGI:1859650]
	8.51733e-18	-0.921437	0.451	0.589	1.7452e-13	Sema3c	sema domain, immunoglobulin domain (Ig), short basic domain, secreted, (semaphorin) 3C [Source:MGI Symbol;Acc:MGI:107557]
	3.36134e-18	-0.924561	0.221	0.388	6.88739e-14	Col11a1	collagen, type XI, alpha 1 [Source:MGI Symbol;Acc:MGI:88446]
	2.549e-12	-0.939588	0.621	0.677	5.2229e-08	Fgl2	fibrinogen-like protein 2 [Source:MGI Symbol;Acc:MGI:103266]
	1.6517e-20	-0.956903	0.314	0.507	3.38433e-16	Ccn3	cellular communication network factor 3 [Source:MGI Symbol;Acc:MGI:109185]
	6.81643e-28	-0.971453	0.441	0.635	1.39669e-23	Itih5	inter-alpha-trypsin inhibitor, heavy chain 5 [Source:MGI Symbol;Acc:MGI:1925751]
	8.08753e-73	-0.991861	0.906	0.975	1.65713e-68	Cd9	CD9 antigen [Source:MGI Symbol;Acc:MGI:88348]
	6.06664e-31	-1.00168	0.266	0.522	1.24305e-26	Penk	preproenkephalin [Source:MGI Symbol;Acc:MGI:104629]
	7.69882e-07	-1.00929	0.355	0.43	0.0157749	Pi16	peptidase inhibitor 16 [Source:MGI Symbol;Acc:MGI:1921366]
	2.80245e-07	-1.0094	0.394	0.463	0.00574222	Ccl11	chemokine (C-C motif) ligand 11 [Source:MGI Symbol;Acc:MGI:103576]
	3.20945e-66	-1.02792	0.956	0.962	6.57616e-62	S100a10	S100 calcium binding protein A10 (calpactin) [Source:MGI Symbol;Acc:MGI:1339468]
	2.25761e-36	-1.0851	0.447	0.713	4.62585e-32	Timp3	tissue inhibitor of metalloproteinase 3 [Source:MGI Symbol;Acc:MGI:98754]
	0.0370368	-1.1083	0.558	0.478	1	Ecrg4	ECRG4 augurin precursor [Source:MGI Symbol;Acc:MGI:1926146]
	2.62358e-34	-1.15564	0.325	0.574	5.37571e-30	Col15a1	collagen, type XV, alpha 1 [Source:MGI Symbol;Acc:MGI:88449]
	1.92451e-56	-1.1682	0.897	0.969	3.94332e-52	Igfbp6	insulin-like growth factor binding protein 6 [Source:MGI Symbol;Acc:MGI:96441]
	6.64452e-42	-1.18443	0.306	0.574	1.36146e-37	Tppp3	tubulin polymerization-promoting protein family member 3 [Source:MGI Symbol;Acc:MGI:1915221]
	1.69276e-44	-1.29348	0.819	0.866	3.46847e-40	Cd34	CD34 antigen [Source:MGI Symbol;Acc:MGI:88329]
	3.81104e-47	-1.39302	0.243	0.589	7.80882e-43	Myoc	myocilin [Source:MGI Symbol;Acc:MGI:1202864]
	2.43208e-50	-1.69078	0.489	0.746	4.98332e-46	Clec3b	C-type lectin domain family 3, member b [Source:MGI Symbol;Acc:MGI:104540]
	1.79218e-25	-2.04391	0.417	0.597	3.67218e-21	Igfbp5	insulin-like growth factor binding protein 5 [Source:MGI Symbol;Acc:MGI:96440]

## Sheet: Figure 2A MSCs2
	p_val	avg_log2FC	pct.1	pct.2	p_val_adj	geneID	description
	3.02516e-06	2.07789	0.812	0.728	0.0619856	Inhba	inhibin beta-A [Source:MGI Symbol;Acc:MGI:96570]
	1.75564e-18	2.06353	0.444	0.146	3.59731e-14	Il11	interleukin 11 [Source:MGI Symbol;Acc:MGI:107613]
	7.55588e-23	1.40239	0.614	0.264	1.5482e-18	Cilp	cartilage intermediate layer protein, nucleotide pyrophosphohydrolase [Source:MGI Symbol;Acc:MGI:2444507]
	4.99097e-27	1.38837	0.496	0.117	1.02265e-22	Aldh1a3	aldehyde dehydrogenase family 1, subfamily A3 [Source:MGI Symbol;Acc:MGI:1861722]
	4.87507e-36	1.1669	0.932	0.561	9.98902e-32	Serpine1	serine (or cysteine) peptidase inhibitor, clade E, member 1 [Source:MGI Symbol;Acc:MGI:97608]
	1.13335e-37	1.13128	1	0.992	2.32223e-33	Timp1	tissue inhibitor of metalloproteinase 1 [Source:MGI Symbol;Acc:MGI:98752]
	5.59991e-41	1.10921	0.833	0.36	1.14742e-36	Crlf1	cytokine receptor-like factor 1 [Source:MGI Symbol;Acc:MGI:1340030]
	5.67536e-13	1.09313	0.603	0.331	1.16288e-08	Ptgs2	prostaglandin-endoperoxide synthase 2 [Source:MGI Symbol;Acc:MGI:97798]
	1.2948e-20	0.938272	0.801	0.506	2.65304e-16	Ptx3	pentraxin related gene [Source:MGI Symbol;Acc:MGI:104641]
	1.74059e-36	0.914874	0.814	0.331	3.56646e-32	Cxcl5	chemokine (C-X-C motif) ligand 5 [Source:MGI Symbol;Acc:MGI:1096868]
	4.06685e-20	0.899412	0.983	0.908	8.33297e-16	Tnc	tenascin C [Source:MGI Symbol;Acc:MGI:101922]
	4.26038e-10	0.888927	0.853	0.703	8.72953e-06	Fos	FBJ osteosarcoma oncogene [Source:MGI Symbol;Acc:MGI:95574]
	1.50873e-15	0.880466	0.755	0.444	3.09138e-11	Thbs4	thrombospondin 4 [Source:MGI Symbol;Acc:MGI:1101779]
	1.92964e-42	0.87474	0.952	0.774	3.95382e-38	Ugcg	UDP-glucose ceramide glucosyltransferase [Source:MGI Symbol;Acc:MGI:1332243]
	1.97581e-31	0.832842	0.997	0.87	4.04843e-27	Vcan	versican [Source:MGI Symbol;Acc:MGI:102889]
	4.86976e-23	0.827969	0.92	0.741	9.97813e-19	Cxcl12	chemokine (C-X-C motif) ligand 12 [Source:MGI Symbol;Acc:MGI:103556]
	9.41996e-12	0.81512	0.845	0.649	1.93015e-07	Egr1	early growth response 1 [Source:MGI Symbol;Acc:MGI:95295]
	2.61703e-40	0.761105	0.935	0.615	5.36229e-36	Basp1	brain abundant, membrane attached signal protein 1 [Source:MGI Symbol;Acc:MGI:1917600]
	1.83459e-37	0.740624	0.979	0.82	3.75908e-33	Itga5	integrin alpha 5 (fibronectin receptor alpha) [Source:MGI Symbol;Acc:MGI:96604]
	0.0473292	0.736919	0.711	0.72	1	Ank	progressive ankylosis [Source:MGI Symbol;Acc:MGI:3045421]
	1.85083e-46	0.734434	0.838	0.322	3.79235e-42	Ccbe1	collagen and calcium binding EGF domains 1 [Source:MGI Symbol;Acc:MGI:2445053]
	8.88512e-37	0.716909	1	0.996	1.82056e-32	Npm1	nucleophosmin 1 [Source:MGI Symbol;Acc:MGI:106184]
	2.20616e-20	0.702527	0.735	0.448	4.52041e-16	Pcsk5	proprotein convertase subtilisin/kexin type 5 [Source:MGI Symbol;Acc:MGI:97515]
	1.69276e-29	0.694099	0.937	0.724	3.46847e-25	Il4ra	interleukin 4 receptor, alpha [Source:MGI Symbol;Acc:MGI:105367]
	4.38675e-46	0.693151	0.963	0.657	8.98845e-42	Csgalnact1	chondroitin sulfate N-acetylgalactosaminyltransferase 1 [Source:MGI Symbol;Acc:MGI:2442354]
	7.20209e-51	-0.695444	0.101	0.473	1.47571e-46	Nrk	Nik related kinase [Source:MGI Symbol;Acc:MGI:1351326]
	7.13249e-32	-0.696607	0.711	0.837	1.46145e-27	Dab2	disabled 2, mitogen-responsive phosphoprotein [Source:MGI Symbol;Acc:MGI:109175]
	7.93581e-55	-0.697643	0.172	0.607	1.62605e-50	Grb14	growth factor receptor bound protein 14 [Source:MGI Symbol;Acc:MGI:1355324]
	6.70682e-30	-0.698912	0.377	0.678	1.37423e-25	Sema3c	sema domain, immunoglobulin domain (Ig), short basic domain, secreted, (semaphorin) 3C [Source:MGI Symbol;Acc:MGI:107557]
	1.77736e-18	-0.709943	0.303	0.527	3.6418e-14	Cfb	complement factor B [Source:MGI Symbol;Acc:MGI:105975]
	6.65799e-06	-0.710668	0.805	0.791	0.136422	Serping1	serine (or cysteine) peptidase inhibitor, clade G, member 1 [Source:MGI Symbol;Acc:MGI:894696]
	7.41725e-29	-0.711881	0.759	0.849	1.51979e-24	Nbl1	NBL1, DAN family BMP antagonist [Source:MGI Symbol;Acc:MGI:104591]
	1.0517e-32	-0.714486	0.539	0.812	2.15493e-28	Lgals3	lectin, galactose binding, soluble 3 [Source:MGI Symbol;Acc:MGI:96778]
	6.56987e-34	-0.723909	0.98	0.971	1.34617e-29	B2m	beta-2 microglobulin [Source:MGI Symbol;Acc:MGI:88127]
	3.47142e-13	-0.731628	0.876	0.833	7.11295e-09	Prrx2	paired related homeobox 2 [Source:MGI Symbol;Acc:MGI:98218]
	3.28444e-16	-0.735009	0.301	0.502	6.72982e-12	Igfbp3	insulin-like growth factor binding protein 3 [Source:MGI Symbol;Acc:MGI:96438]
	3.49185e-11	-0.739578	0.874	0.849	7.15481e-07	Kctd12	potassium channel tetramerisation domain containing 12 [Source:MGI Symbol;Acc:MGI:2145823]
	1.76385e-12	-0.76515	0.994	0.975	3.61413e-08	Bicc1	BicC family RNA binding protein 1 [Source:MGI Symbol;Acc:MGI:1933388]
	1.21137e-23	-0.777624	0.98	0.971	2.48209e-19	S100a4	S100 calcium binding protein A4 [Source:MGI Symbol;Acc:MGI:1330282]
	1.51744e-12	-0.779701	0.911	0.874	3.10923e-08	Ly6a	lymphocyte antigen 6 complex, locus A [Source:MGI Symbol;Acc:MGI:107527]
	2.03363e-12	-0.782267	0.579	0.674	4.16691e-08	Id2	inhibitor of DNA binding 2 [Source:MGI Symbol;Acc:MGI:96397]
	6.21677e-08	-0.782726	0.964	0.958	0.00127382	Id3	inhibitor of DNA binding 3 [Source:MGI Symbol;Acc:MGI:96398]
	6.60615e-13	-0.787204	0.837	0.883	1.3536e-08	Itm2a	integral membrane protein 2A [Source:MGI Symbol;Acc:MGI:107706]
	7.56574e-10	-0.80107	0.983	0.954	1.55022e-05	Gja1	gap junction protein, alpha 1 [Source:MGI Symbol;Acc:MGI:95713]
	3.21406e-26	-0.803041	0.297	0.573	6.58562e-22	Cdkn1c	cyclin-dependent kinase inhibitor 1C (P57) [Source:MGI Symbol;Acc:MGI:104564]
	1.94726e-36	-0.803179	0.991	0.987	3.98993e-32	Col6a2	collagen, type VI, alpha 2 [Source:MGI Symbol;Acc:MGI:88460]
	1.79541e-62	-0.807432	0.133	0.586	3.67879e-58	Fgfr2	fibroblast growth factor receptor 2 [Source:MGI Symbol;Acc:MGI:95523]
	3.74406e-23	-0.819583	0.789	0.858	7.67158e-19	Igfbp6	insulin-like growth factor binding protein 6 [Source:MGI Symbol;Acc:MGI:96441]
	4.61178e-10	-0.830126	0.591	0.674	9.44953e-06	Serpine2	serine (or cysteine) peptidase inhibitor, clade E, member 2 [Source:MGI Symbol;Acc:MGI:101780]
	3.20707e-16	-0.831413	0.491	0.632	6.57128e-12	Ptgis	prostaglandin I2 (prostacyclin) synthase [Source:MGI Symbol;Acc:MGI:1097156]
	6.96262e-34	-0.843366	0.9	0.933	1.42664e-29	Phlda3	pleckstrin homology like domain, family A, member 3 [Source:MGI Symbol;Acc:MGI:1351485]
	2.12533e-27	-0.856856	0.99	0.983	4.35479e-23	AY036118	cDNA sequence AY036118 [Source:MGI Symbol;Acc:MGI:2158419]
	1.64688e-43	-0.876445	0.997	0.983	3.37445e-39	Col6a1	collagen, type VI, alpha 1 [Source:MGI Symbol;Acc:MGI:88459]
	2.0935e-26	-0.877201	0.378	0.636	4.28959e-22	Cfh	complement component factor h [Source:MGI Symbol;Acc:MGI:88385]
	3.36299e-49	-0.877987	0.994	0.992	6.89076e-45	Emp3	epithelial membrane protein 3 [Source:MGI Symbol;Acc:MGI:1098729]
	1.85081e-42	-0.878557	0.984	0.962	3.79231e-38	Cavin3	caveolae associated 3 [Source:MGI Symbol;Acc:MGI:1923422]
	7.85773e-13	-0.883143	0.927	0.925	1.61005e-08	Ogn	osteoglycin [Source:MGI Symbol;Acc:MGI:109278]
	1.09231e-42	-0.889903	0.996	0.996	2.23815e-38	Cst3	cystatin C [Source:MGI Symbol;Acc:MGI:102519]
	1.16927e-72	-0.889957	0.081	0.544	2.39583e-68	S100b	S100 protein, beta polypeptide, neural [Source:MGI Symbol;Acc:MGI:98217]
	7.81079e-12	-0.890965	0.806	0.782	1.60043e-07	Tgfb3	transforming growth factor, beta 3 [Source:MGI Symbol;Acc:MGI:98727]
	1.21654e-40	-0.891834	1	0.996	2.49269e-36	Ahnak	AHNAK nucleoprotein (desmoyokin) [Source:MGI Symbol;Acc:MGI:1316648]
	1.41585e-23	-0.89566	0.47	0.686	2.90107e-19	Abi3bp	ABI family member 3 binding protein [Source:MGI Symbol;Acc:MGI:2444583]
	5.80691e-50	-0.896927	0.929	0.992	1.18984e-45	Cd9	CD9 antigen [Source:MGI Symbol;Acc:MGI:88348]
	2.90997e-42	-0.897384	0.982	0.987	5.96253e-38	Gsn	gelsolin [Source:MGI Symbol;Acc:MGI:95851]
	2.23287e-59	-0.906872	0.958	0.979	4.57515e-55	Pam	peptidylglycine alpha-amidating monooxygenase [Source:MGI Symbol;Acc:MGI:97475]
	8.23805e-27	-0.910114	0.35	0.582	1.68798e-22	Slit2	slit guidance ligand 2 [Source:MGI Symbol;Acc:MGI:1315205]
	1.37442e-46	-0.934403	0.133	0.515	2.81618e-42	Penk	preproenkephalin [Source:MGI Symbol;Acc:MGI:104629]
	5.25771e-42	-0.954868	0.986	0.983	1.0773e-37	Timp2	tissue inhibitor of metalloproteinase 2 [Source:MGI Symbol;Acc:MGI:98753]
	7.22174e-19	-0.978435	0.613	0.782	1.47973e-14	Ccnd1	cyclin D1 [Source:MGI Symbol;Acc:MGI:88313]
	1.22817e-15	-0.984046	0.936	0.874	2.51653e-11	Stmn1	stathmin 1 [Source:MGI Symbol;Acc:MGI:96739]
	5.53837e-52	-0.988362	0.069	0.423	1.13481e-47	Wnt16	wingless-type MMTV integration site family, member 16 [Source:MGI Symbol;Acc:MGI:2136018]
	3.46698e-14	-1.02784	0.131	0.318	7.10383e-10	Alpl	alkaline phosphatase, liver/bone/kidney [Source:MGI Symbol;Acc:MGI:87983]
	3.18366e-25	-1.03798	0.345	0.611	6.52333e-21	Ndufa4l2	Ndufa4, mitochondrial complex associated like 2 [Source:MGI Symbol;Acc:MGI:3039567]
	5.51832e-43	-1.05916	0.294	0.661	1.1307e-38	Itgbl1	integrin, beta-like 1 [Source:MGI Symbol;Acc:MGI:2443439]
	1.18955e-37	-1.11519	0.998	0.975	2.43738e-33	Dcn	decorin [Source:MGI Symbol;Acc:MGI:94872]
	1.29729e-44	-1.12995	0.121	0.49	2.65815e-40	Ccn3	cellular communication network factor 3 [Source:MGI Symbol;Acc:MGI:109185]
	9.88481e-16	-1.13151	0.54	0.695	2.0254e-11	Fmod	fibromodulin [Source:MGI Symbol;Acc:MGI:1328364]
	2.58502e-45	-1.16911	0.059	0.372	5.29672e-41	Igf2	insulin-like growth factor 2 [Source:MGI Symbol;Acc:MGI:96434]
	3.376e-37	-1.17742	0.348	0.682	6.91742e-33	Prelp	proline arginine-rich end leucine-rich repeat [Source:MGI Symbol;Acc:MGI:2151110]
	7.90875e-67	-1.18439	0.011	0.326	1.6205e-62	Cyp26a1	cytochrome P450, family 26, subfamily a, polypeptide 1 [Source:MGI Symbol;Acc:MGI:1096359]
	3.59244e-33	-1.21745	0.52	0.782	7.36091e-29	Comp	cartilage oligomeric matrix protein [Source:MGI Symbol;Acc:MGI:88469]
	1.15e-56	-1.22343	0.991	0.992	2.35635e-52	S100a10	S100 calcium binding protein A10 (calpactin) [Source:MGI Symbol;Acc:MGI:1339468]
	7.81861e-30	-1.23115	0.995	0.971	1.60203e-25	Prrx1	paired related homeobox 1 [Source:MGI Symbol;Acc:MGI:97712]
	2.94947e-65	-1.28356	0.124	0.569	6.04346e-61	Col8a2	collagen, type VIII, alpha 2 [Source:MGI Symbol;Acc:MGI:88464]
	1.18449e-47	-1.32217	0.14	0.527	2.42703e-43	Omd	osteomodulin [Source:MGI Symbol;Acc:MGI:1350918]
	3.82692e-42	-1.32244	0.482	0.77	7.84135e-38	Ptprd	protein tyrosine phosphatase, receptor type, D [Source:MGI Symbol;Acc:MGI:97812]
	3.39012e-16	-1.34491	0.779	0.879	6.94635e-12	Ptn	pleiotrophin [Source:MGI Symbol;Acc:MGI:97804]
	6.52356e-17	-1.38094	0.512	0.699	1.33668e-12	Igfbp5	insulin-like growth factor binding protein 5 [Source:MGI Symbol;Acc:MGI:96440]
	2.35499e-42	-1.39452	0.53	0.778	4.82537e-38	Clec11a	C-type lectin domain family 11, member a [Source:MGI Symbol;Acc:MGI:1298219]
	2.05283e-53	-1.40346	0.101	0.49	4.20625e-49	Ndnf	neuron-derived neurotrophic factor [Source:MGI Symbol;Acc:MGI:1915419]
	2.94037e-16	-1.45666	0.989	0.971	6.02482e-12	Col12a1	collagen, type XII, alpha 1 [Source:MGI Symbol;Acc:MGI:88448]
	1.58621e-28	-1.4842	0.272	0.552	3.25015e-24	Eln	elastin [Source:MGI Symbol;Acc:MGI:95317]
	1.23464e-40	-1.48954	0.474	0.791	2.52978e-36	Gas6	growth arrest specific 6 [Source:MGI Symbol;Acc:MGI:95660]
	8.62569e-24	-1.49153	0.91	0.916	1.7674e-19	Aspn	asporin [Source:MGI Symbol;Acc:MGI:1913945]
	2.21177e-37	-1.64935	0.457	0.795	4.53193e-33	Col11a1	collagen, type XI, alpha 1 [Source:MGI Symbol;Acc:MGI:88446]
	2.68281e-24	-1.65359	0.751	0.749	5.49707e-20	Cdh11	cadherin 11 [Source:MGI Symbol;Acc:MGI:99217]
	2.24645e-34	-1.76381	0.865	0.908	4.60298e-30	Lum	lumican [Source:MGI Symbol;Acc:MGI:109347]
	1.02134e-23	-1.88317	0.865	0.904	2.09272e-19	Col8a1	collagen, type VIII, alpha 1 [Source:MGI Symbol;Acc:MGI:88463]
	4.72974e-57	-1.92804	0.395	0.803	9.69123e-53	Ecrg4	ECRG4 augurin precursor [Source:MGI Symbol;Acc:MGI:1926146]
	2.51516e-25	-2.20778	0.535	0.745	5.15357e-21	H19	H19, imprinted maternally expressed transcript [Source:MGI Symbol;Acc:MGI:95891]
	5.75357e-33	-2.22815	0.911	0.933	1.17891e-28	Mgp	matrix Gla protein [Source:MGI Symbol;Acc:MGI:96976]
	9.19727e-34	-2.36087	0.552	0.795	1.88452e-29	Timp3	tissue inhibitor of metalloproteinase 3 [Source:MGI Symbol;Acc:MGI:98754]

## Sheet: Figure 2A Satellite cells
	p_val	avg_log2FC	pct.1	pct.2	p_val_adj	geneID	description
	6.36929e-28	2.5579	0.744	0.136	1.30507e-23	Spp1	secreted phosphoprotein 1 [Source:MGI Symbol;Acc:MGI:98389]
	2.31057e-28	2.29615	0.985	0.922	4.73436e-24	Tmsb10	thymosin, beta 10 [Source:MGI Symbol;Acc:MGI:109146]
	2.88407e-25	2.28319	0.736	0.126	5.90946e-21	Ttn	titin [Source:MGI Symbol;Acc:MGI:98864]
	1.80543e-36	2.20864	0.995	0.854	3.69933e-32	Lgals1	lectin, galactose binding, soluble 1 [Source:MGI Symbol;Acc:MGI:96777]
	4.01262e-29	2.08635	0.774	0.117	8.22185e-25	Eno3	enolase 3, beta muscle [Source:MGI Symbol;Acc:MGI:95395]
	1.88689e-17	1.95751	0.744	0.291	3.86624e-13	Gal	galanin and GMAP prepropeptide [Source:MGI Symbol;Acc:MGI:95637]
	6.85093e-37	1.83512	0.997	0.864	1.40376e-32	Vim	vimentin [Source:MGI Symbol;Acc:MGI:98932]
	1.10552e-31	1.78113	0.782	0.107	2.26521e-27	Nes	nestin [Source:MGI Symbol;Acc:MGI:101784]
	5.26706e-23	1.75789	0.708	0.097	1.07922e-18	Mest	mesoderm specific transcript [Source:MGI Symbol;Acc:MGI:96968]
	9.62277e-33	1.72181	0.862	0.165	1.9717e-28	Lgals3	lectin, galactose binding, soluble 3 [Source:MGI Symbol;Acc:MGI:96778]
	3.78668e-24	1.67154	0.61	0.01	7.75892e-20	Tnnt2	troponin T2, cardiac [Source:MGI Symbol;Acc:MGI:104597]
	3.2417e-24	1.61741	0.956	0.505	6.64224e-20	Col1a2	collagen, type I, alpha 2 [Source:MGI Symbol;Acc:MGI:88468]
	9.5892e-11	1.57238	0.369	0.029	1.96483e-06	Myog	myogenin [Source:MGI Symbol;Acc:MGI:97276]
	3.01911e-29	1.55532	0.995	0.748	6.18616e-25	S100a6	S100 calcium binding protein A6 (calcyclin) [Source:MGI Symbol;Acc:MGI:1339467]
	2.83874e-30	1.54735	0.856	0.214	5.81658e-26	Chrna1	cholinergic receptor, nicotinic, alpha polypeptide 1 (muscle) [Source:MGI Symbol;Acc:MGI:87885]
	1.95711e-21	1.53669	0.959	0.806	4.01012e-17	Hspd1	heat shock protein 1 (chaperonin) [Source:MGI Symbol;Acc:MGI:96242]
	1.03342e-23	1.44703	0.803	0.204	2.11748e-19	Ankrd1	ankyrin repeat domain 1 (cardiac muscle) [Source:MGI Symbol;Acc:MGI:1097717]
	3.8364e-39	1.44632	0.895	0.136	7.86078e-35	Timp1	tissue inhibitor of metalloproteinase 1 [Source:MGI Symbol;Acc:MGI:98752]
	8.75907e-27	1.42593	0.977	0.883	1.79473e-22	Pfn1	profilin 1 [Source:MGI Symbol;Acc:MGI:97549]
	1.49336e-27	1.4067	1	0.961	3.0599e-23	Actg1	actin, gamma, cytoplasmic 1 [Source:MGI Symbol;Acc:MGI:87906]
	9.87058e-28	1.35404	0.969	0.738	2.02248e-23	Purb	purine rich element binding protein B [Source:MGI Symbol;Acc:MGI:1338779]
	5.51426e-24	1.32838	0.921	0.631	1.12987e-19	Nme1	NME/NM23 nucleoside diphosphate kinase 1 [Source:MGI Symbol;Acc:MGI:97355]
	2.07753e-25	1.3242	0.992	0.961	4.25685e-21	Npm1	nucleophosmin 1 [Source:MGI Symbol;Acc:MGI:106184]
	1.29926e-21	1.28923	0.941	0.592	2.66218e-17	Ranbp1	RAN binding protein 1 [Source:MGI Symbol;Acc:MGI:96269]
	4.70391e-26	1.28694	0.931	0.612	9.63832e-22	Eno1	enolase 1, alpha non-neuron [Source:MGI Symbol;Acc:MGI:95393]
	3.65803e-21	1.24072	0.979	0.883	7.49531e-17	Eif5a	eukaryotic translation initiation factor 5A [Source:MGI Symbol;Acc:MGI:106248]
	8.7552e-20	1.24052	0.997	0.981	1.79394e-15	Ncl	nucleolin [Source:MGI Symbol;Acc:MGI:97286]
	5.72114e-19	1.22087	1	0.981	1.17226e-14	Tmsb4x	thymosin, beta 4, X chromosome [Source:MGI Symbol;Acc:MGI:99510]
	7.32988e-25	1.21455	0.923	0.505	1.50189e-20	Pgam1	phosphoglycerate mutase 1 [Source:MGI Symbol;Acc:MGI:97552]
	1.18973e-24	1.20914	0.933	0.612	2.43776e-20	Pgk1	phosphoglycerate kinase 1 [Source:MGI Symbol;Acc:MGI:97555]
	9.09601e-33	1.19652	0.995	0.961	1.86377e-28	Ppp1r14b	protein phosphatase 1, regulatory inhibitor subunit 14B [Source:MGI Symbol;Acc:MGI:107682]
	5.544e-25	1.18753	0.972	0.689	1.13597e-20	S100a11	S100 calcium binding protein A11 [Source:MGI Symbol;Acc:MGI:1338798]
	1.67617e-18	1.16809	0.962	0.757	3.43448e-14	Ran	RAN, member RAS oncogene family [Source:MGI Symbol;Acc:MGI:1333112]
	2.40724e-31	1.16352	0.867	0.175	4.93243e-27	Nt5dc2	5'-nucleotidase domain containing 2 [Source:MGI Symbol;Acc:MGI:1917271]
	7.07413e-24	1.15714	0.931	0.573	1.44949e-19	Tpm1	tropomyosin 1, alpha [Source:MGI Symbol;Acc:MGI:98809]
	4.14875e-23	1.15616	0.982	0.825	8.50078e-19	Hspe1	heat shock protein 1 (chaperonin 10) [Source:MGI Symbol;Acc:MGI:104680]
	2.45794e-19	1.12663	0.997	0.961	5.03631e-15	Ftl1	ferritin light polypeptide 1 [Source:MGI Symbol;Acc:MGI:95589]
	1.37166e-21	1.11547	0.985	0.874	2.81054e-17	Txn1	thioredoxin 1 [Source:MGI Symbol;Acc:MGI:98874]
	3.29634e-24	1.10606	0.964	0.786	6.75421e-20	Rps27l	ribosomal protein S27-like [Source:MGI Symbol;Acc:MGI:1915191]
	5.30392e-24	1.10402	0.869	0.379	1.08677e-19	Tomm40	translocase of outer mitochondrial membrane 40 [Source:MGI Symbol;Acc:MGI:1858259]
	6.92769e-26	1.099	0.733	0.097	1.41948e-21	Scx	scleraxis [Source:MGI Symbol;Acc:MGI:102934]
	1.72804e-24	1.09751	0.954	0.592	3.54075e-20	Hspa9	heat shock protein 9 [Source:MGI Symbol;Acc:MGI:96245]
	5.93807e-11	1.09391	0.854	0.388	1.21671e-06	Acta2	actin alpha 2, smooth muscle, aorta [Source:MGI Symbol;Acc:MGI:87909]
	4.79459e-25	1.09274	0.969	0.806	9.82411e-21	Cct6a	chaperonin containing Tcp1, subunit 6a (zeta) [Source:MGI Symbol;Acc:MGI:107943]
	1.32116e-22	1.08125	0.769	0.233	2.70705e-18	Fabp5	fatty acid binding protein 5, epidermal [Source:MGI Symbol;Acc:MGI:101790]
	5.0684e-22	1.07648	0.723	0.117	1.03851e-17	Neb	nebulin [Source:MGI Symbol;Acc:MGI:97292]
	3.4344e-21	1.07167	0.926	0.602	7.03708e-17	Cdv3	carnitine deficiency-associated gene expressed in ventricle 3 [Source:MGI Symbol;Acc:MGI:2448759]
	3.67696e-22	1.04951	0.946	0.641	7.5341e-18	Prmt1	protein arginine N-methyltransferase 1 [Source:MGI Symbol;Acc:MGI:107846]
	8.07177e-19	1.03931	0.913	0.631	1.65391e-14	Cycs	cytochrome c, somatic [Source:MGI Symbol;Acc:MGI:88578]
	4.56964e-25	1.03336	0.928	0.602	9.3632e-21	Rsl1d1	ribosomal L1 domain containing 1 [Source:MGI Symbol;Acc:MGI:1913659]
	9.63505e-22	1.02262	0.818	0.34	1.97422e-17	Ppa1	pyrophosphatase (inorganic) 1 [Source:MGI Symbol;Acc:MGI:97831]
	1.92582e-17	1.0206	0.972	0.816	3.94601e-13	Set	SET nuclear oncogene [Source:MGI Symbol;Acc:MGI:1860267]
	9.91299e-21	1.01933	0.897	0.524	2.03117e-16	Mrpl12	mitochondrial ribosomal protein L12 [Source:MGI Symbol;Acc:MGI:1926273]
	4.23756e-22	1.01496	0.885	0.505	8.68275e-18	Cnih4	cornichon family AMPA receptor auxiliary protein 4 [Source:MGI Symbol;Acc:MGI:1925828]
	4.3418e-28	1.01485	0.926	0.417	8.89634e-24	Eif4ebp1	eukaryotic translation initiation factor 4E binding protein 1 [Source:MGI Symbol;Acc:MGI:103267]
	2.99796e-25	1.00385	0.964	0.699	6.14283e-21	Pdap1	PDGFA associated protein 1 [Source:MGI Symbol;Acc:MGI:2448536]
	3.56512e-26	1.00299	0.933	0.524	7.30493e-22	2024-09-11	NA
	3.74898e-20	1.00263	0.905	0.534	7.68167e-16	Cacybp	calcyclin binding protein [Source:MGI Symbol;Acc:MGI:1270839]
	2.80176e-23	0.985862	0.944	0.612	5.74081e-19	Timm13	translocase of inner mitochondrial membrane 13 [Source:MGI Symbol;Acc:MGI:1353432]
	3.44036e-23	0.97839	0.954	0.709	7.0493e-19	Atp5g3	ATP synthase, H+ transporting, mitochondrial F0 complex, subunit C3 (subunit 9) [Source:MGI Symbol;Acc:MGI:2442035]
	6.11131e-33	0.977985	0.833	0.087	1.25221e-28	Myof	myoferlin [Source:MGI Symbol;Acc:MGI:1919192]
	1.17142e-20	0.967426	0.974	0.874	2.40025e-16	Pkm	pyruvate kinase, muscle [Source:MGI Symbol;Acc:MGI:97591]
	2.92746e-19	0.960051	0.882	0.437	5.99836e-15	Lyar	Ly1 antibody reactive clone [Source:MGI Symbol;Acc:MGI:107470]
	3.42962e-26	0.960004	0.721	0.078	7.0273e-22	Aif1l	allograft inflammatory factor 1-like [Source:MGI Symbol;Acc:MGI:1919598]
	3.22494e-19	0.951281	0.967	0.786	6.60791e-15	Nap1l1	nucleosome assembly protein 1-like 1 [Source:MGI Symbol;Acc:MGI:1855693]
	3.29865e-24	0.940886	0.695	0.058	6.75893e-20	Vcan	versican [Source:MGI Symbol;Acc:MGI:102889]
	2.87062e-22	0.940642	0.987	0.913	5.8819e-18	Serbp1	serpine1 mRNA binding protein 1 [Source:MGI Symbol;Acc:MGI:1914120]
	1.80399e-24	0.936755	0.854	0.252	3.69637e-20	Actn1	actinin, alpha 1 [Source:MGI Symbol;Acc:MGI:2137706]
	2.67061e-21	0.934863	0.931	0.65	5.47207e-17	Cct3	chaperonin containing Tcp1, subunit 3 (gamma) [Source:MGI Symbol;Acc:MGI:104708]
	3.47693e-21	0.933258	0.964	0.748	7.12423e-17	Cox5a	cytochrome c oxidase subunit 5A [Source:MGI Symbol;Acc:MGI:88474]
	4.85219e-24	0.930117	0.933	0.563	9.94214e-20	Ube2m	ubiquitin-conjugating enzyme E2M [Source:MGI Symbol;Acc:MGI:108278]
	9.92964e-24	0.923562	1	0.806	2.03458e-19	Cd63	CD63 antigen [Source:MGI Symbol;Acc:MGI:99529]
	2.13532e-18	0.923098	0.921	0.631	4.37528e-14	C1qbp	complement component 1, q subcomponent binding protein [Source:MGI Symbol;Acc:MGI:1194505]
	4.44967e-21	0.918159	0.849	0.33	9.11737e-17	Mrto4	mRNA turnover 4, ribosome maturation factor [Source:MGI Symbol;Acc:MGI:1917152]
	1.04319e-18	0.912852	0.905	0.447	2.13751e-14	Macf1	microtubule-actin crosslinking factor 1 [Source:MGI Symbol;Acc:MGI:108559]
	2.44748e-28	0.911683	0.997	0.951	5.01488e-24	Nme2	NME/NM23 nucleoside diphosphate kinase 2 [Source:MGI Symbol;Acc:MGI:97356]
	2.61095e-20	0.909017	0.921	0.66	5.34983e-16	Hspa4	heat shock protein 4 [Source:MGI Symbol;Acc:MGI:1342292]
	5.57196e-24	0.903235	0.997	0.99	1.14169e-19	Gapdh	glyceraldehyde-3-phosphate dehydrogenase [Source:MGI Symbol;Acc:MGI:95640]
	3.67342e-15	0.900282	0.972	0.806	7.52684e-11	Anp32b	acidic (leucine-rich) nuclear phosphoprotein 32 family, member B [Source:MGI Symbol;Acc:MGI:1914878]
	1.16455e-12	0.899502	0.813	0.388	2.38617e-08	Myod1	myogenic differentiation 1 [Source:MGI Symbol;Acc:MGI:97275]
	2.49167e-09	0.898483	0.536	0.175	5.10544e-05	Cdkn1c	cyclin-dependent kinase inhibitor 1C (P57) [Source:MGI Symbol;Acc:MGI:104564]
	6.46331e-22	0.89668	0.962	0.641	1.32433e-17	Cct7	chaperonin containing Tcp1, subunit 7 (eta) [Source:MGI Symbol;Acc:MGI:107184]
	4.8495e-16	0.896559	0.938	0.699	9.93663e-12	Mif	macrophage migration inhibitory factor (glycosylation-inhibiting factor) [Source:MGI Symbol;Acc:MGI:96982]
	3.05269e-13	0.893168	0.879	0.485	6.25496e-09	Svbp	small vasohibin binding protein [Source:MGI Symbol;Acc:MGI:1916466]
	2.91131e-17	0.89219	0.967	0.718	5.96528e-13	Hnrnpab	heterogeneous nuclear ribonucleoprotein A/B [Source:MGI Symbol;Acc:MGI:1330294]
	1.39693e-23	0.891207	0.977	0.874	2.8623e-19	Cct2	chaperonin containing Tcp1, subunit 2 (beta) [Source:MGI Symbol;Acc:MGI:107186]
	4.6224e-21	0.884392	0.921	0.621	9.4713e-17	Emp3	epithelial membrane protein 3 [Source:MGI Symbol;Acc:MGI:1098729]
	3.26382e-24	0.884186	0.838	0.32	6.68756e-20	Tomm70a	translocase of outer mitochondrial membrane 70A [Source:MGI Symbol;Acc:MGI:106295]
	7.52124e-20	0.881406	0.977	0.806	1.5411e-15	Atp5g1	ATP synthase, H+ transporting, mitochondrial F0 complex, subunit C1 (subunit 9) [Source:MGI Symbol;Acc:MGI:107653]
	2.50074e-18	0.87707	0.877	0.35	5.12401e-14	Tubb6	tubulin, beta 6 class V [Source:MGI Symbol;Acc:MGI:1915201]
	1.11603e-22	0.876087	0.949	0.602	2.28674e-18	Timm23	translocase of inner mitochondrial membrane 23 [Source:MGI Symbol;Acc:MGI:1858317]
	1.38983e-19	0.872059	0.9	0.427	2.84777e-15	Nhp2	NHP2 ribonucleoprotein [Source:MGI Symbol;Acc:MGI:1098547]
	6.36411e-21	0.859531	0.941	0.718	1.30401e-16	Tcp1	t-complex protein 1 [Source:MGI Symbol;Acc:MGI:98535]
	3.45024e-21	0.854681	0.962	0.777	7.06954e-17	Vdac2	voltage-dependent anion channel 2 [Source:MGI Symbol;Acc:MGI:106915]
	8.85876e-19	0.853194	0.785	0.184	1.81516e-14	Ckb	creatine kinase, brain [Source:MGI Symbol;Acc:MGI:88407]
	1.09249e-20	0.852273	0.928	0.65	2.2385e-16	Eif4g1	eukaryotic translation initiation factor 4, gamma 1 [Source:MGI Symbol;Acc:MGI:2384784]
	2.3672e-15	0.850289	0.769	0.291	4.8504e-11	Phgdh	3-phosphoglycerate dehydrogenase [Source:MGI Symbol;Acc:MGI:1355330]
	1.22619e-21	0.846965	0.846	0.388	2.51246e-17	Lrrc59	leucine rich repeat containing 59 [Source:MGI Symbol;Acc:MGI:2138133]
	8.8192e-21	0.842975	0.931	0.602	1.80705e-16	Cyc1	cytochrome c-1 [Source:MGI Symbol;Acc:MGI:1913695]
	9.58423e-30	0.84282	0.779	0.068	1.96381e-25	Actn3	actinin alpha 3 [Source:MGI Symbol;Acc:MGI:99678]
	1.0009e-25	0.840388	0.71	0.058	2.05084e-21	Prune2	prune homolog 2 [Source:MGI Symbol;Acc:MGI:1925004]
	1.78125e-15	0.839348	0.721	0.214	3.64978e-11	Thbs1	thrombospondin 1 [Source:MGI Symbol;Acc:MGI:98737]
	4.67588e-21	0.838048	0.982	0.825	9.58087e-17	Tomm20	translocase of outer mitochondrial membrane 20 [Source:MGI Symbol;Acc:MGI:1915202]
	2.85756e-18	0.834288	0.926	0.631	5.85515e-14	Tomm5	translocase of outer mitochondrial membrane 5 [Source:MGI Symbol;Acc:MGI:1915762]
	4.01546e-24	0.833559	0.964	0.777	8.22768e-20	Eif3c	eukaryotic translation initiation factor 3, subunit C [Source:MGI Symbol;Acc:MGI:1926966]
	7.89609e-19	0.833302	0.71	0.136	1.61791e-14	Rbm24	RNA binding motif protein 24 [Source:MGI Symbol;Acc:MGI:3610364]
	9.8955e-20	0.829948	0.826	0.32	2.02759e-15	Dctpp1	dCTP pyrophosphatase 1 [Source:MGI Symbol;Acc:MGI:1913672]
	1.15237e-18	0.824873	0.964	0.767	2.36122e-14	Snrpf	small nuclear ribonucleoprotein polypeptide F [Source:MGI Symbol;Acc:MGI:1917128]
	6.27666e-14	0.823233	0.974	0.65	1.28609e-09	Cald1	caldesmon 1 [Source:MGI Symbol;Acc:MGI:88250]
	3.37717e-18	0.819961	0.928	0.583	6.91981e-14	Bin1	bridging integrator 1 [Source:MGI Symbol;Acc:MGI:108092]
	4.49188e-19	0.819489	0.951	0.699	9.20387e-15	Mdh2	malate dehydrogenase 2, NAD (mitochondrial) [Source:MGI Symbol;Acc:MGI:97050]
	3.49141e-16	0.817964	0.949	0.592	7.15391e-12	Anxa2	annexin A2 [Source:MGI Symbol;Acc:MGI:88246]
	5.59848e-27	0.81763	0.859	0.204	1.14713e-22	Gpc1	glypican 1 [Source:MGI Symbol;Acc:MGI:1194891]
	1.3713e-18	0.817371	0.951	0.757	2.80979e-14	Cct8	chaperonin containing Tcp1, subunit 8 (theta) [Source:MGI Symbol;Acc:MGI:107183]
	5.20249e-18	0.81679	0.831	0.408	1.06599e-13	Timm8a1	translocase of inner mitochondrial membrane 8A1 [Source:MGI Symbol;Acc:MGI:1353433]
	2.7623e-24	0.81621	0.603	0	5.65995e-20	Myl9	myosin, light polypeptide 9, regulatory [Source:MGI Symbol;Acc:MGI:2138915]
	2.10626e-19	0.810645	0.836	0.379	4.31572e-15	Dnajc2	DnaJ heat shock protein family (Hsp40) member C2 [Source:MGI Symbol;Acc:MGI:99470]
	7.60914e-20	0.809441	0.931	0.621	1.55911e-15	Tomm22	translocase of outer mitochondrial membrane 22 [Source:MGI Symbol;Acc:MGI:2450248]
	7.50514e-19	0.808564	0.946	0.563	1.5378e-14	Snrpd3	small nuclear ribonucleoprotein D3 [Source:MGI Symbol;Acc:MGI:1914582]
	7.10618e-14	0.806936	0.672	0.214	1.45606e-09	Birc5	baculoviral IAP repeat-containing 5 [Source:MGI Symbol;Acc:MGI:1203517]
	6.23982e-22	0.804937	0.979	0.883	1.27854e-17	Cox7c	cytochrome c oxidase subunit 7C [Source:MGI Symbol;Acc:MGI:103226]
	5.46352e-23	0.804635	0.587	0.01	1.11948e-18	Hmga2	high mobility group AT-hook 2 [Source:MGI Symbol;Acc:MGI:101761]
	6.45986e-09	0.803843	0.264	0	0.000132363	Mymx	myomixer, myoblast fusion factor [Source:MGI Symbol;Acc:MGI:3649059]
	6.0167e-11	0.801061	0.962	0.816	1.23282e-06	Ube2s	ubiquitin-conjugating enzyme E2S [Source:MGI Symbol;Acc:MGI:1925141]
	5.62993e-20	0.794198	0.944	0.583	1.15357e-15	Psmd7	proteasome (prosome, macropain) 26S subunit, non-ATPase, 7 [Source:MGI Symbol;Acc:MGI:1351511]
	3.62306e-27	0.793093	0.8	0.155	7.42365e-23	Pak1	p21 (RAC1) activated kinase 1 [Source:MGI Symbol;Acc:MGI:1339975]
	3.93762e-22	0.791148	0.792	0.272	8.06818e-18	Ehd4	EH-domain containing 4 [Source:MGI Symbol;Acc:MGI:1919619]
	3.01307e-22	0.789584	0.785	0.184	6.17379e-18	Arl4c	ADP-ribosylation factor-like 4C [Source:MGI Symbol;Acc:MGI:2445172]
	1.98551e-29	0.78861	0.8	0.087	4.06831e-25	Akr1b8	aldo-keto reductase family 1, member B8 [Source:MGI Symbol;Acc:MGI:107673]
	7.16025e-18	0.786341	0.921	0.728	1.46714e-13	Tpm4	tropomyosin 4 [Source:MGI Symbol;Acc:MGI:2449202]
	4.17008e-13	0.77761	0.679	0.291	8.5445e-09	Cenpa	centromere protein A [Source:MGI Symbol;Acc:MGI:88375]
	3.27351e-19	0.77722	0.867	0.398	6.70742e-15	Mybbp1a	MYB binding protein (P160) 1a [Source:MGI Symbol;Acc:MGI:106181]
	1.05057e-15	0.775455	0.982	0.874	2.15261e-11	Slc25a5	solute carrier family 25 (mitochondrial carrier, adenine nucleotide translocator), member 5 [Source:MGI Symbol;Acc:MGI:1353496]
	1.73492e-14	0.774592	0.892	0.583	3.55484e-10	Snrpd1	small nuclear ribonucleoprotein D1 [Source:MGI Symbol;Acc:MGI:98344]
	4.07163e-18	0.774583	0.962	0.845	8.34278e-14	Atp5o	ATP synthase, H+ transporting, mitochondrial F1 complex, O subunit [Source:MGI Symbol;Acc:MGI:106341]
	1.39714e-16	0.774372	0.838	0.417	2.86275e-12	Cd44	CD44 antigen [Source:MGI Symbol;Acc:MGI:88338]
	2.61924e-23	0.77364	0.854	0.272	5.36683e-19	Fscn1	fascin actin-bundling protein 1 [Source:MGI Symbol;Acc:MGI:1352745]
	2.18867e-15	0.773197	0.726	0.214	4.48459e-11	Sox11	SRY (sex determining region Y)-box 11 [Source:MGI Symbol;Acc:MGI:98359]
	6.72418e-24	0.772633	0.849	0.262	1.37778e-19	Hacd1	3-hydroxyacyl-CoA dehydratase 1 [Source:MGI Symbol;Acc:MGI:1353592]
	7.78383e-19	0.772614	0.949	0.534	1.59491e-14	Ndufa12	NADH:ubiquinone oxidoreductase subunit A12 [Source:MGI Symbol;Acc:MGI:1913664]
	6.38258e-20	0.772082	0.992	0.932	1.30779e-15	Sh3glb1	SH3-domain GRB2-like B1 (endophilin) [Source:MGI Symbol;Acc:MGI:1859730]
	8.17458e-25	0.771668	0.849	0.184	1.67497e-20	Pdlim7	PDZ and LIM domain 7 [Source:MGI Symbol;Acc:MGI:1914649]
	1.82443e-20	0.770131	0.874	0.379	3.73826e-16	Rab5if	RAB5 interacting factor [Source:MGI Symbol;Acc:MGI:1914638]
	9.38222e-15	0.770025	0.867	0.515	1.92242e-10	Abracl	ABRA C-terminal like [Source:MGI Symbol;Acc:MGI:1920362]
	4.5518e-08	0.76852	0.985	0.942	0.000932663	H2afz	NA
	5.34412e-17	0.76604	0.921	0.602	1.09501e-12	Mrpl20	mitochondrial ribosomal protein L20 [Source:MGI Symbol;Acc:MGI:2137221]
	4.50547e-23	0.761537	0.985	0.903	9.23171e-19	Ppib	peptidylprolyl isomerase B [Source:MGI Symbol;Acc:MGI:97750]
	3.31002e-21	0.759799	0.972	0.757	6.78223e-17	Ndufb8	NADH:ubiquinone oxidoreductase subunit B8 [Source:MGI Symbol;Acc:MGI:1914514]
	3.39402e-14	0.757417	0.995	0.738	6.95434e-10	Ctsl	cathepsin L [Source:MGI Symbol;Acc:MGI:88564]
	2.44697e-21	0.756264	0.962	0.699	5.01384e-17	Psma4	proteasome subunit alpha 4 [Source:MGI Symbol;Acc:MGI:1347060]
	4.18131e-22	0.753114	0.872	0.359	8.56751e-18	Gadd45gip1	growth arrest and DNA-damage-inducible, gamma interacting protein 1 [Source:MGI Symbol;Acc:MGI:1914947]
	4.19525e-22	0.752515	0.913	0.427	8.59607e-18	Abcf1	ATP-binding cassette, sub-family F (GCN20), member 1 [Source:MGI Symbol;Acc:MGI:1351658]
	3.15691e-10	0.750504	0.685	0.204	6.4685e-06	Prg4	proteoglycan 4 (megakaryocyte stimulating factor, articular superficial zone protein) [Source:MGI Symbol;Acc:MGI:1891344]
	3.19798e-21	0.74915	0.979	0.816	6.55267e-17	Cox6b1	cytochrome c oxidase, subunit 6B1 [Source:MGI Symbol;Acc:MGI:107460]
	2.1887e-16	0.747935	0.787	0.359	4.48464e-12	Hmgb3	high mobility group box 3 [Source:MGI Symbol;Acc:MGI:1098219]
	4.82794e-20	0.745471	0.874	0.485	9.89246e-16	Eif4e2	eukaryotic translation initiation factor 4E member 2 [Source:MGI Symbol;Acc:MGI:1914440]
	1.8738e-20	0.743765	0.836	0.35	3.83941e-16	Nudcd2	NudC domain containing 2 [Source:MGI Symbol;Acc:MGI:1277103]
	8.07478e-21	0.74144	0.882	0.427	1.65452e-16	Denr	density-regulated protein [Source:MGI Symbol;Acc:MGI:1915434]
	1.35842e-15	0.737519	0.854	0.408	2.7834e-11	Nolc1	nucleolar and coiled-body phosphoprotein 1 [Source:MGI Symbol;Acc:MGI:1918019]
	6.30802e-22	0.737197	0.91	0.456	1.29251e-17	Mrpl53	mitochondrial ribosomal protein L53 [Source:MGI Symbol;Acc:MGI:1915749]
	1.41748e-21	0.736599	0.744	0.155	2.90442e-17	H19	H19, imprinted maternally expressed transcript [Source:MGI Symbol;Acc:MGI:95891]
	5.04454e-19	0.736555	0.946	0.67	1.03363e-14	Psmb6	proteasome (prosome, macropain) subunit, beta type 6 [Source:MGI Symbol;Acc:MGI:104880]
	1.06675e-19	0.735667	0.931	0.631	2.18576e-15	Polr2f	polymerase (RNA) II (DNA directed) polypeptide F [Source:MGI Symbol;Acc:MGI:1349393]
	7.17005e-18	0.734785	0.938	0.592	1.46914e-13	Cdk4	cyclin-dependent kinase 4 [Source:MGI Symbol;Acc:MGI:88357]
	3.86944e-13	0.733401	0.823	0.427	7.92848e-09	Selenoh	selenoprotein H [Source:MGI Symbol;Acc:MGI:1919907]
	5.52143e-23	0.732192	0.81	0.155	1.13134e-18	Popdc3	popeye domain containing 3 [Source:MGI Symbol;Acc:MGI:1930153]
	3.90958e-19	0.730786	0.903	0.417	8.01073e-15	Ugcg	UDP-glucose ceramide glucosyltransferase [Source:MGI Symbol;Acc:MGI:1332243]
	2.71364e-21	0.729284	0.849	0.33	5.56025e-17	Mrpl34	mitochondrial ribosomal protein L34 [Source:MGI Symbol;Acc:MGI:2137227]
	1.77494e-24	0.729178	1	1	3.63685e-20	Hsp90ab1	heat shock protein 90 alpha (cytosolic), class B member 1 [Source:MGI Symbol;Acc:MGI:96247]
	1.45947e-19	0.724621	0.895	0.524	2.99045e-15	Immt	inner membrane protein, mitochondrial [Source:MGI Symbol;Acc:MGI:1923864]
	5.03634e-19	0.723992	0.918	0.583	1.03195e-14	Bax	BCL2-associated X protein [Source:MGI Symbol;Acc:MGI:99702]
	3.66766e-21	0.723527	0.99	0.942	7.51504e-17	Eef1g	eukaryotic translation elongation factor 1 gamma [Source:MGI Symbol;Acc:MGI:1914410]
	2.40821e-23	0.722585	0.997	0.893	4.93442e-19	Atp5a1	ATP synthase, H+ transporting, mitochondrial F1 complex, alpha subunit 1 [Source:MGI Symbol;Acc:MGI:88115]
	1.0496e-16	0.72139	0.933	0.583	2.15064e-12	Arl6ip5	ADP-ribosylation factor-like 6 interacting protein 5 [Source:MGI Symbol;Acc:MGI:1929501]
	2.53191e-19	0.719461	0.89	0.417	5.18789e-15	Ola1	Obg-like ATPase 1 [Source:MGI Symbol;Acc:MGI:1914309]
	1.90869e-18	0.719146	0.815	0.398	3.91091e-14	Idh3a	isocitrate dehydrogenase 3 (NAD+) alpha [Source:MGI Symbol;Acc:MGI:1915084]
	1.75891e-19	0.718653	0.933	0.631	3.604e-15	Psmb5	proteasome (prosome, macropain) subunit, beta type 5 [Source:MGI Symbol;Acc:MGI:1194513]
	2.59962e-15	0.717083	0.833	0.476	5.32663e-11	Ak2	adenylate kinase 2 [Source:MGI Symbol;Acc:MGI:87978]
	3.74429e-25	0.716695	0.849	0.204	7.67205e-21	2024-09-09	NA
	2.04557e-20	0.716591	0.841	0.262	4.19138e-16	Nexn	nexilin [Source:MGI Symbol;Acc:MGI:1916060]
	2.10761e-14	0.713143	0.805	0.359	4.31849e-10	Cks1b	CDC28 protein kinase 1b [Source:MGI Symbol;Acc:MGI:1889208]
	4.6114e-19	0.711828	0.985	0.816	9.44875e-15	Aldoa	aldolase A, fructose-bisphosphate [Source:MGI Symbol;Acc:MGI:87994]
	1.03956e-18	0.711757	0.946	0.718	2.13006e-14	Phb2	prohibitin 2 [Source:MGI Symbol;Acc:MGI:102520]
	1.31502e-20	0.705994	0.826	0.291	2.69448e-16	Usp14	ubiquitin specific peptidase 14 [Source:MGI Symbol;Acc:MGI:1928898]
	2.92395e-16	0.705029	0.887	0.456	5.99118e-12	Ssrp1	structure specific recognition protein 1 [Source:MGI Symbol;Acc:MGI:107912]
	8.04242e-19	0.703528	0.974	0.922	1.64789e-14	Atp5f1	NA
	2.0335e-16	0.701863	0.931	0.631	4.16664e-12	Gspt1	G1 to S phase transition 1 [Source:MGI Symbol;Acc:MGI:1316728]
	8.22072e-22	0.700366	0.982	0.874	1.68443e-17	Psma3	proteasome subunit alpha 3 [Source:MGI Symbol;Acc:MGI:104883]
	6.57284e-17	0.696934	0.872	0.515	1.34678e-12	Timm17a	translocase of inner mitochondrial membrane 17a [Source:MGI Symbol;Acc:MGI:1343131]
	4.10479e-08	-0.707294	0.979	0.942	0.000841072	Srsf5	serine and arginine-rich splicing factor 5 [Source:MGI Symbol;Acc:MGI:98287]
	0.0181961	-0.708277	0.713	0.553	1	Tshz3	teashirt zinc finger family member 3 [Source:MGI Symbol;Acc:MGI:2442819]
	0.00608645	-0.708607	0.7	0.573	1	Mdfic	MyoD family inhibitor domain containing [Source:MGI Symbol;Acc:MGI:104611]
	0.581608	-0.709833	0.985	0.738	1	Mt2	metallothionein 2 [Source:MGI Symbol;Acc:MGI:97172]
	1.57418e-08	-0.710132	0.336	0.495	0.000322549	Col2a1	collagen, type II, alpha 1 [Source:MGI Symbol;Acc:MGI:88452]
	8.46639e-05	-0.710151	0.431	0.495	1	Ddit3	DNA-damage inducible transcript 3 [Source:MGI Symbol;Acc:MGI:109247]
	1.16643e-06	-0.710497	0.364	0.515	0.0239002	Camk2n1	calcium/calmodulin-dependent protein kinase II inhibitor 1 [Source:MGI Symbol;Acc:MGI:1913509]
	4.11134e-16	-0.716171	1	0.99	8.42414e-12	Ddx5	DEAD box helicase 5 [Source:MGI Symbol;Acc:MGI:105037]
	1.22115e-10	-0.718521	0.121	0.359	2.50214e-06	Ephx1	epoxide hydrolase 1, microsomal [Source:MGI Symbol;Acc:MGI:95405]
	4.53236e-07	-0.719887	0.364	0.505	0.00928681	Mafk	v-maf musculoaponeurotic fibrosarcoma oncogene family, protein K (avian) [Source:MGI Symbol;Acc:MGI:99951]
	0.0138199	-0.720469	0.472	0.476	1	Adamts5	a disintegrin-like and metallopeptidase (reprolysin type) with thrombospondin type 1 motif, 5 (aggrecanase-2) [Source:MGI Symbol;Acc:MGI:1346321]
	0.00293237	-0.722656	0.756	0.602	1	Tsc22d2	TSC22 domain family, member 2 [Source:MGI Symbol;Acc:MGI:1919283]
	0.295012	-0.723267	0.446	0.388	1	Gm17056	predicted gene 17056 [Source:MGI Symbol;Acc:MGI:4937883]
	1.27352e-07	-0.723531	0.254	0.476	0.00260944	Hsd11b1	hydroxysteroid 11-beta dehydrogenase 1 [Source:MGI Symbol;Acc:MGI:103562]
	0.00858301	-0.724968	0.613	0.524	1	Tsc22d3	TSC22 domain family, member 3 [Source:MGI Symbol;Acc:MGI:1196284]
	6.10012e-13	-0.72859	0.979	0.971	1.24991e-08	Luc7l2	LUC7-like 2 (S. cerevisiae) [Source:MGI Symbol;Acc:MGI:2183260]
	0.000139589	-0.729129	0.749	0.641	1	Igf1r	insulin-like growth factor I receptor [Source:MGI Symbol;Acc:MGI:96433]
	2.09417e-10	-0.731824	0.659	0.718	4.29095e-06	Med13l	mediator complex subunit 13-like [Source:MGI Symbol;Acc:MGI:2670178]
	1.02955e-09	-0.733979	0.344	0.592	2.10954e-05	Fxyd1	FXYD domain-containing ion transport regulator 1 [Source:MGI Symbol;Acc:MGI:1889273]
	0.000933005	-0.737073	0.944	0.845	1	Mat2a	methionine adenosyltransferase II, alpha [Source:MGI Symbol;Acc:MGI:2443731]
	9.18431e-07	-0.742068	0.39	0.544	0.0188186	Pde1c	phosphodiesterase 1C [Source:MGI Symbol;Acc:MGI:108413]
	2.07621e-07	-0.742636	0.233	0.417	0.00425415	Cd34	CD34 antigen [Source:MGI Symbol;Acc:MGI:88329]
	2.70107e-14	-0.744126	0.997	0.951	5.53449e-10	AY036118	cDNA sequence AY036118 [Source:MGI Symbol;Acc:MGI:2158419]
	0.00241042	-0.745852	0.6	0.563	1	Col5a3	collagen, type V, alpha 3 [Source:MGI Symbol;Acc:MGI:1858212]
	8.40067e-08	-0.748779	0.382	0.534	0.0017213	Foxo1	forkhead box O1 [Source:MGI Symbol;Acc:MGI:1890077]
	2.5075e-09	-0.756865	1	1	5.13786e-05	Gnas	GNAS (guanine nucleotide binding protein, alpha stimulating) complex locus [Source:MGI Symbol;Acc:MGI:95777]
	0.000130745	-0.759786	0.962	0.903	1	Sdc4	syndecan 4 [Source:MGI Symbol;Acc:MGI:1349164]
	0.0120843	-0.760071	0.282	0.34	1	Hspa1b	heat shock protein 1B [Source:MGI Symbol;Acc:MGI:99517]
	0.203997	-0.764231	0.921	0.718	1	Errfi1	ERBB receptor feedback inhibitor 1 [Source:MGI Symbol;Acc:MGI:1921405]
	1.28283e-14	-0.764495	0.146	0.456	2.62852e-10	H2-Q4	histocompatibility 2, Q region locus 4 [Source:MGI Symbol;Acc:MGI:95933]
	0.41131	-0.765412	0.303	0.301	1	Myl1	myosin, light polypeptide 1 [Source:MGI Symbol;Acc:MGI:97269]
	1.37305e-05	-0.771039	0.628	0.641	0.281337	Tanc2	tetratricopeptide repeat, ankyrin repeat and coiled-coil containing 2 [Source:MGI Symbol;Acc:MGI:2444121]
	2.61885e-06	-0.773397	0.385	0.534	0.0536603	Dmd	dystrophin, muscular dystrophy [Source:MGI Symbol;Acc:MGI:94909]
	0.000495332	-0.77651	0.618	0.583	1	Notch3	notch 3 [Source:MGI Symbol;Acc:MGI:99460]
	3.08593e-05	-0.7771	0.123	0.262	0.632307	Akap12	A kinase (PRKA) anchor protein (gravin) 12 [Source:MGI Symbol;Acc:MGI:1932576]
	0.0656364	-0.783108	0.774	0.592	1	Ppp1r10	protein phosphatase 1, regulatory subunit 10 [Source:MGI Symbol;Acc:MGI:1289273]
	3.25831e-06	-0.785274	0.328	0.476	0.0667628	Tenm4	teneurin transmembrane protein 4 [Source:MGI Symbol;Acc:MGI:2447063]
	0.005738	-0.786577	0.515	0.524	1	Klf2	Kruppel-like factor 2 (lung) [Source:MGI Symbol;Acc:MGI:1342772]
	0.11361	-0.788715	0.318	0.311	1	Psmb8	proteasome (prosome, macropain) subunit, beta type 8 (large multifunctional peptidase 7) [Source:MGI Symbol;Acc:MGI:1346527]
	2.12234e-12	-0.792931	0.528	0.68	4.34867e-08	Zhx3	zinc fingers and homeoboxes 3 [Source:MGI Symbol;Acc:MGI:2444772]
	5.60371e-06	-0.793163	0.238	0.408	0.11482	Bmp4	bone morphogenetic protein 4 [Source:MGI Symbol;Acc:MGI:88180]
	0.00172279	-0.794508	0.508	0.505	1	Csrnp1	cysteine-serine-rich nuclear protein 1 [Source:MGI Symbol;Acc:MGI:2387989]
	3.13205e-06	-0.800299	0.379	0.495	0.0641756	Fry	FRY microtubule binding protein [Source:MGI Symbol;Acc:MGI:2443895]
	1.08779e-13	-0.801851	0.969	0.922	2.22887e-09	Rsrp1	arginine/serine rich protein 1 [Source:MGI Symbol;Acc:MGI:106498]
	0.00206803	-0.802129	0.559	0.544	1	Pim1	proviral integration site 1 [Source:MGI Symbol;Acc:MGI:97584]
	0.000176194	-0.805326	0.836	0.67	1	Nsd3	nuclear receptor binding SET domain protein 3 [Source:MGI Symbol;Acc:MGI:2142581]
	0.050947	-0.806091	0.754	0.602	1	Cryab	crystallin, alpha B [Source:MGI Symbol;Acc:MGI:88516]
	1.02248e-09	-0.822164	0.651	0.709	2.09506e-05	Smad7	SMAD family member 7 [Source:MGI Symbol;Acc:MGI:1100518]
	0.000239692	-0.82222	0.626	0.592	1	Ssh2	slingshot protein phosphatase 2 [Source:MGI Symbol;Acc:MGI:2679255]
	2.3768e-18	-0.822759	0.972	0.913	4.87006e-14	Tra2a	transformer 2 alpha [Source:MGI Symbol;Acc:MGI:1933972]
	2.48815e-09	-0.825763	0.231	0.476	5.09822e-05	Cp	ceruloplasmin [Source:MGI Symbol;Acc:MGI:88476]
	2.48965e-06	-0.827824	0.259	0.437	0.0510129	Dpt	dermatopontin [Source:MGI Symbol;Acc:MGI:1928392]
	1.09891e-13	-0.831882	0.985	0.932	2.25167e-09	Tcf4	transcription factor 4 [Source:MGI Symbol;Acc:MGI:98506]
	6.5999e-11	-0.832113	0.887	0.786	1.35232e-06	Kmt2e	lysine (K)-specific methyltransferase 2E [Source:MGI Symbol;Acc:MGI:1924825]
	0.00686834	-0.833542	0.246	0.311	1	Arntl	aryl hydrocarbon receptor nuclear translocator-like [Source:MGI Symbol;Acc:MGI:1096381]
	1.58815e-08	-0.839723	0.346	0.553	0.000325412	Ndrg2	N-myc downstream regulated gene 2 [Source:MGI Symbol;Acc:MGI:1352498]
	0.118479	-0.840375	0.721	0.505	1	Camk2d	calcium/calmodulin-dependent protein kinase II, delta [Source:MGI Symbol;Acc:MGI:1341265]
	7.56743e-07	-0.841432	0.521	0.583	0.0155057	Nedd4l	neural precursor cell expressed, developmentally down-regulated gene 4-like [Source:MGI Symbol;Acc:MGI:1933754]
	6.62836e-09	-0.841605	0.597	0.67	0.000135815	Pik3r1	phosphoinositide-3-kinase regulatory subunit 1 [Source:MGI Symbol;Acc:MGI:97583]
	6.13642e-05	-0.84234	0.367	0.447	1	Cecr2	CECR2, histone acetyl-lysine reader [Source:MGI Symbol;Acc:MGI:1923799]
	0.0759974	-0.847532	0.541	0.447	1	Dleu2	deleted in lymphocytic leukemia, 2 [Source:MGI Symbol;Acc:MGI:1934030]
	0.00014454	-0.849748	0.877	0.689	1	Serinc3	serine incorporator 3 [Source:MGI Symbol;Acc:MGI:1349457]
	0.71818	-0.850363	0.644	0.456	1	Ier3	immediate early response 3 [Source:MGI Symbol;Acc:MGI:104814]
	1.85034e-05	-0.851985	0.349	0.476	0.379134	Pxdc1	PX domain containing 1 [Source:MGI Symbol;Acc:MGI:1914145]
	0.0577498	-0.852416	0.238	0.282	1	Rian	RNA imprinted and accumulated in nucleus [Source:MGI Symbol;Acc:MGI:1922995]
	6.80667e-07	-0.853666	0.792	0.709	0.0139469	Nfat5	nuclear factor of activated T cells 5 [Source:MGI Symbol;Acc:MGI:1859333]
	0.000566924	-0.857884	0.495	0.233	1	Hist1h2ae	NA
	0.00121857	-0.862707	0.746	0.602	1	Nav1	neuron navigator 1 [Source:MGI Symbol;Acc:MGI:2183683]
	0.0185434	-0.864736	0.587	0.505	1	Nfkbiz	nuclear factor of kappa light polypeptide gene enhancer in B cells inhibitor, zeta [Source:MGI Symbol;Acc:MGI:1931595]
	8.92507e-10	-0.872649	0.41	0.573	1.82875e-05	Elf1	E74 like ETS transcription factor 1 [Source:MGI Symbol;Acc:MGI:107180]
	6.46502e-05	-0.873073	0.423	0.515	1	Rora	RAR-related orphan receptor alpha [Source:MGI Symbol;Acc:MGI:104661]
	0.000147634	-0.87402	0.162	0.291	1	Srgn	serglycin [Source:MGI Symbol;Acc:MGI:97756]
	8.02507e-07	-0.874803	0.672	0.699	0.0164434	Rhoj	ras homolog family member J [Source:MGI Symbol;Acc:MGI:1931551]
	0.0304119	-0.877808	0.613	0.544	1	Arid5a	AT rich interactive domain 5A (MRF1-like) [Source:MGI Symbol;Acc:MGI:2443039]
	3.50373e-11	-0.884248	0.562	0.748	7.17914e-07	Dusp1	dual specificity phosphatase 1 [Source:MGI Symbol;Acc:MGI:105120]
	2.04835e-06	-0.892785	0.695	0.67	0.0419706	Spry1	sprouty RTK signaling antagonist 1 [Source:MGI Symbol;Acc:MGI:1345139]
	1.63727e-08	-0.897783	0.321	0.534	0.000335476	Atp1a2	ATPase, Na+/K+ transporting, alpha 2 polypeptide [Source:MGI Symbol;Acc:MGI:88106]
	1.8144e-12	-0.899403	0.828	0.806	3.7177e-08	Wsb1	WD repeat and SOCS box-containing 1 [Source:MGI Symbol;Acc:MGI:1926139]
	1.07565e-18	-0.902929	0.869	0.864	2.20401e-14	Cux1	cut-like homeobox 1 [Source:MGI Symbol;Acc:MGI:88568]
	1.85543e-07	-0.90353	0.923	0.806	0.00380178	Jmjd1c	jumonji domain containing 1C [Source:MGI Symbol;Acc:MGI:1918614]
	1.81578e-15	-0.904174	0.687	0.796	3.72054e-11	Foxn3	forkhead box N3 [Source:MGI Symbol;Acc:MGI:1918625]
	0.0107851	-0.907198	0.554	0.485	1	Ar	androgen receptor [Source:MGI Symbol;Acc:MGI:88064]
	1.33125e-09	-0.907627	0.413	0.592	2.72773e-05	Il17ra	interleukin 17 receptor A [Source:MGI Symbol;Acc:MGI:107399]
	6.86833e-07	-0.910644	0.751	0.68	0.0140732	Sertad1	SERTA domain containing 1 [Source:MGI Symbol;Acc:MGI:1913438]
	8.16436e-07	-0.913469	0.444	0.583	0.0167288	Ogn	osteoglycin [Source:MGI Symbol;Acc:MGI:109278]
	0.0122698	-0.9184	0.236	0.291	1	B3gnt2	UDP-GlcNAc:betaGal beta-1,3-N-acetylglucosaminyltransferase 2 [Source:MGI Symbol;Acc:MGI:1889505]
	7.37993e-07	-0.92648	0.492	0.631	0.0151215	Crlf1	cytokine receptor-like factor 1 [Source:MGI Symbol;Acc:MGI:1340030]
	2.97968e-07	-0.932642	0.759	0.709	0.00610537	Nfia	nuclear factor I/A [Source:MGI Symbol;Acc:MGI:108056]
	1.04507e-06	-0.933051	0.587	0.621	0.0214135	Prox1	prospero homeobox 1 [Source:MGI Symbol;Acc:MGI:97772]
	0.000994926	-0.948464	0.428	0.485	1	Adamts1	a disintegrin-like and metallopeptidase (reprolysin type) with thrombospondin type 1 motif, 1 [Source:MGI Symbol;Acc:MGI:109249]
	1.39016e-05	-0.949143	0.392	0.515	0.284844	Nr4a1	nuclear receptor subfamily 4, group A, member 1 [Source:MGI Symbol;Acc:MGI:1352454]
	0.0077297	-0.94917	0.19	0.262	1	Cd24a	CD24a antigen [Source:MGI Symbol;Acc:MGI:88323]
	3.88687e-07	-0.951667	0.856	0.796	0.00796419	Gpx3	glutathione peroxidase 3 [Source:MGI Symbol;Acc:MGI:105102]
	5.89018e-09	-0.973192	0.541	0.699	0.00012069	Col4a1	collagen, type IV, alpha 1 [Source:MGI Symbol;Acc:MGI:88454]
	8.63107e-17	-0.977876	0.169	0.534	1.76851e-12	Bmp6	bone morphogenetic protein 6 [Source:MGI Symbol;Acc:MGI:88182]
	0.00172941	-0.980226	0.818	0.66	1	Stat3	signal transducer and activator of transcription 3 [Source:MGI Symbol;Acc:MGI:103038]
	1.12731e-05	-0.984176	0.562	0.583	0.230986	Irf1	interferon regulatory factor 1 [Source:MGI Symbol;Acc:MGI:96590]
	0.935909	-0.984525	0.859	0.583	1	Emp1	epithelial membrane protein 1 [Source:MGI Symbol;Acc:MGI:107941]
	8.61351e-07	-0.986539	0.885	0.757	0.0176491	Coq10b	coenzyme Q10B [Source:MGI Symbol;Acc:MGI:1915126]
	5.8935e-13	-1.00001	0.305	0.621	1.20758e-08	Hmcn2	hemicentin 2 [Source:MGI Symbol;Acc:MGI:2677838]
	6.92713e-08	-1.00093	0.785	0.738	0.00141937	Glul	glutamate-ammonia ligase (glutamine synthetase) [Source:MGI Symbol;Acc:MGI:95739]
	1.17858e-11	-1.0031	0.308	0.573	2.41491e-07	Il11ra1	interleukin 11 receptor, alpha chain 1 [Source:MGI Symbol;Acc:MGI:107426]
	0.393678	-1.00536	0.328	0.301	1	Timp3	tissue inhibitor of metalloproteinase 3 [Source:MGI Symbol;Acc:MGI:98754]
	5.08865e-06	-1.02111	0.685	0.66	0.104266	Kdm6b	KDM1 lysine (K)-specific demethylase 6B [Source:MGI Symbol;Acc:MGI:2448492]
	5.08734e-06	-1.0253	0.8	0.709	0.10424	Pax7	paired box 7 [Source:MGI Symbol;Acc:MGI:97491]
	1.95601e-10	-1.03235	0.723	0.709	4.00787e-06	Pnp	purine-nucleoside phosphorylase [Source:MGI Symbol;Acc:MGI:97365]
	1.6712e-06	-1.04588	0.495	0.583	0.0342429	Ndrg1	N-myc downstream regulated gene 1 [Source:MGI Symbol;Acc:MGI:1341799]
	1.25305e-16	-1.06065	0.185	0.544	2.56749e-12	Rarres2	retinoic acid receptor responder (tazarotene induced) 2 [Source:MGI Symbol;Acc:MGI:1918910]
	1.45452e-07	-1.06468	0.408	0.563	0.00298031	Gem	GTP binding protein (gene overexpressed in skeletal muscle) [Source:MGI Symbol;Acc:MGI:99844]
	4.08481e-07	-1.07256	0.674	0.65	0.00836978	Ripk1	receptor (TNFRSF)-interacting serine-threonine kinase 1 [Source:MGI Symbol;Acc:MGI:108212]
	8.5343e-17	-1.07385	0.949	0.903	1.74868e-12	Mcl1	myeloid cell leukemia sequence 1 [Source:MGI Symbol;Acc:MGI:101769]
	2.16618e-14	-1.0741	0.977	0.951	4.4385e-10	Slc38a2	solute carrier family 38, member 2 [Source:MGI Symbol;Acc:MGI:1915010]
	0.000807934	-1.09189	0.646	0.33	1	Tnni2	troponin I, skeletal, fast 2 [Source:MGI Symbol;Acc:MGI:105070]
	1.01708e-09	-1.10685	0.346	0.65	2.08399e-05	Cfh	complement component factor h [Source:MGI Symbol;Acc:MGI:88385]
	4.49479e-24	-1.12347	0.764	0.913	9.20982e-20	Aldh2	aldehyde dehydrogenase 2, mitochondrial [Source:MGI Symbol;Acc:MGI:99600]
	5.14273e-13	-1.14196	0.587	0.748	1.05375e-08	Pde4b	phosphodiesterase 4B, cAMP specific [Source:MGI Symbol;Acc:MGI:99557]
	1.17145e-18	-1.14766	0.908	0.883	2.40029e-14	Clk1	CDC-like kinase 1 [Source:MGI Symbol;Acc:MGI:107403]
	2.14723e-20	-1.16113	0.849	0.942	4.39967e-16	Zfp36l2	zinc finger protein 36, C3H type-like 2 [Source:MGI Symbol;Acc:MGI:107945]
	3.42952e-07	-1.16553	0.705	0.728	0.00702708	Slc43a3	solute carrier family 43, member 3 [Source:MGI Symbol;Acc:MGI:1931054]
	1.85763e-05	-1.17193	0.179	0.34	0.380629	Ckm	creatine kinase, muscle [Source:MGI Symbol;Acc:MGI:88413]
	6.11396e-16	-1.18438	0.995	0.981	1.25275e-11	Ubc	ubiquitin C [Source:MGI Symbol;Acc:MGI:98889]
	0.903139	-1.19318	0.641	0.456	1	Chchd10	coiled-coil-helix-coiled-coil-helix domain containing 10 [Source:MGI Symbol;Acc:MGI:2143558]
	0.00447711	-1.2005	0.487	0.505	1	Trib1	tribbles pseudokinase 1 [Source:MGI Symbol;Acc:MGI:2443397]
	4.81538e-19	-1.20144	0.951	0.961	9.86671e-15	Btg1	BTG anti-proliferation factor 1 [Source:MGI Symbol;Acc:MGI:88215]
	3.42834e-07	-1.20516	0.536	0.621	0.00702467	Gm26532	predicted gene, 26532 [Source:MGI Symbol;Acc:MGI:5477026]
	6.36511e-09	-1.2222	0.949	0.903	0.000130421	Id3	inhibitor of DNA binding 3 [Source:MGI Symbol;Acc:MGI:96398]
	4.48974e-13	-1.22432	0.982	0.913	9.19948e-09	Zbtb20	zinc finger and BTB domain containing 20 [Source:MGI Symbol;Acc:MGI:1929213]
	0.000183047	-1.22613	0.667	0.612	1	Sat1	spermidine/spermine N1-acetyl transferase 1 [Source:MGI Symbol;Acc:MGI:98233]
	1.90783e-08	-1.2296	0.487	0.602	0.000390915	Ltbp4	latent transforming growth factor beta binding protein 4 [Source:MGI Symbol;Acc:MGI:1321395]
	2.19366e-10	-1.23741	0.959	0.806	4.49482e-06	Nfib	nuclear factor I/B [Source:MGI Symbol;Acc:MGI:103188]
	1.8242e-18	-1.24	0.274	0.68	3.73779e-14	Prelp	proline arginine-rich end leucine-rich repeat [Source:MGI Symbol;Acc:MGI:2151110]
	0.284758	-1.24053	0.997	0.786	1	Mt1	metallothionein 1 [Source:MGI Symbol;Acc:MGI:97171]
	0.000278937	-1.24098	0.436	0.534	1	Acta1	actin alpha 1, skeletal muscle [Source:MGI Symbol;Acc:MGI:87902]
	9.05073e-15	-1.24936	0.862	0.864	1.8545e-10	Gsn	gelsolin [Source:MGI Symbol;Acc:MGI:95851]
	4.34155e-14	-1.25105	0.374	0.66	8.89584e-10	Tgfbr3	transforming growth factor, beta receptor III [Source:MGI Symbol;Acc:MGI:104637]
	1.37778e-14	-1.25604	0.623	0.767	2.82308e-10	Gstm1	glutathione S-transferase, mu 1 [Source:MGI Symbol;Acc:MGI:95860]
	3.5462e-06	-1.28953	0.962	0.864	0.0726617	Ifrd1	interferon-related developmental regulator 1 [Source:MGI Symbol;Acc:MGI:1316717]
	0.436323	-1.30901	0.508	0.359	1	Cxcl1	chemokine (C-X-C motif) ligand 1 [Source:MGI Symbol;Acc:MGI:108068]
	1.20602e-05	-1.31635	0.905	0.728	0.247113	Cebpb	CCAAT/enhancer binding protein (C/EBP), beta [Source:MGI Symbol;Acc:MGI:88373]
	1.13076e-14	-1.32228	0.887	0.874	2.31692e-10	Ier2	immediate early response 2 [Source:MGI Symbol;Acc:MGI:104815]
	5.31497e-16	-1.34717	0.951	0.874	1.08904e-11	Ccnl1	cyclin L1 [Source:MGI Symbol;Acc:MGI:1922664]
	1.00743e-19	-1.34809	0.887	0.961	2.06422e-15	Pnrc1	proline-rich nuclear receptor coactivator 1 [Source:MGI Symbol;Acc:MGI:1917838]
	1.8007e-06	-1.36195	0.803	0.738	0.0368963	Socs3	suppressor of cytokine signaling 3 [Source:MGI Symbol;Acc:MGI:1201791]
	0.00323567	-1.3641	0.423	0.466	1	Hspa1a	heat shock protein 1A [Source:MGI Symbol;Acc:MGI:96244]
	4.00117e-13	-1.37777	0.038	0.252	8.1984e-09	Myl2	myosin, light polypeptide 2, regulatory, cardiac, slow [Source:MGI Symbol;Acc:MGI:97272]
	2.85039e-18	-1.40285	0.285	0.699	5.84044e-14	Chodl	chondrolectin [Source:MGI Symbol;Acc:MGI:2179069]
	0.0153086	-1.40941	0.6	0.33	1	Tnnt3	troponin T3, skeletal, fast [Source:MGI Symbol;Acc:MGI:109550]
	6.15688e-18	-1.42663	0.874	0.845	1.26154e-13	H2-D1	histocompatibility 2, D region locus 1 [Source:MGI Symbol;Acc:MGI:95896]
	1.49978e-24	-1.43043	1	0.99	3.07305e-20	Malat1	metastasis associated lung adenocarcinoma transcript 1 (non-coding RNA) [Source:MGI Symbol;Acc:MGI:1919539]
	1.09087e-16	-1.45951	0.782	0.825	2.2352e-12	Ppp1r15a	protein phosphatase 1, regulatory subunit 15A [Source:MGI Symbol;Acc:MGI:1927072]
	4.15819e-09	-1.46463	0.467	0.592	8.52014e-05	Maff	v-maf musculoaponeurotic fibrosarcoma oncogene family, protein F (avian) [Source:MGI Symbol;Acc:MGI:96910]
	2.21009e-11	-1.46538	0.808	0.786	4.52848e-07	Skil	SKI-like [Source:MGI Symbol;Acc:MGI:106203]
	1.32198e-11	-1.4999	0.697	0.709	2.70873e-07	H2-K1	histocompatibility 2, K1, K region [Source:MGI Symbol;Acc:MGI:95904]
	1.92481e-10	-1.51466	0.877	0.738	3.94394e-06	B2m	beta-2 microglobulin [Source:MGI Symbol;Acc:MGI:88127]
	0.682633	-1.53776	0.562	0.379	1	Ucp2	uncoupling protein 2 (mitochondrial, proton carrier) [Source:MGI Symbol;Acc:MGI:109354]
	6.25598e-13	-1.53923	0.454	0.709	1.28185e-08	Apoe	apolipoprotein E [Source:MGI Symbol;Acc:MGI:88057]
	2.30387e-18	-1.5551	0.279	0.65	4.72064e-14	Clmn	calmin [Source:MGI Symbol;Acc:MGI:2136957]
	3.84128e-16	-1.56948	0.044	0.301	7.87078e-12	Myl3	myosin, light polypeptide 3 [Source:MGI Symbol;Acc:MGI:97268]
	0.549669	-1.65041	0.326	0.291	1	Tnnc2	troponin C2, fast [Source:MGI Symbol;Acc:MGI:98780]
	0.00385223	-1.65279	0.928	0.835	1	Neat1	nuclear paraspeckle assembly transcript 1 (non-protein coding) [Source:MGI Symbol;Acc:MGI:1914211]
	1.47728e-22	-1.65339	0.903	0.942	3.02694e-18	Zfp36l1	zinc finger protein 36, C3H type-like 1 [Source:MGI Symbol;Acc:MGI:107946]
	1.69006e-06	-1.66126	0.379	0.515	0.0346292	Atf3	activating transcription factor 3 [Source:MGI Symbol;Acc:MGI:109384]
	1.45704e-13	-1.6678	0.569	0.767	2.98548e-09	Klf4	Kruppel-like factor 4 (gut) [Source:MGI Symbol;Acc:MGI:1342287]
	2.87444e-18	-1.6692	0.246	0.621	5.88972e-14	Itih5	inter-alpha-trypsin inhibitor, heavy chain 5 [Source:MGI Symbol;Acc:MGI:1925751]
	4.19483e-18	-1.75843	0.985	0.981	8.5952e-14	Jun	jun proto-oncogene [Source:MGI Symbol;Acc:MGI:96646]
	1.19804e-06	-1.76811	0.382	0.515	0.0245478	Meg3	maternally expressed 3 [Source:MGI Symbol;Acc:MGI:1202886]
	1.41098e-08	-1.77362	0.074	0.262	0.000289109	Mb	myoglobin [Source:MGI Symbol;Acc:MGI:96922]
	3.85599e-16	-1.81681	0.61	0.767	7.90091e-12	Klf9	Kruppel-like factor 9 [Source:MGI Symbol;Acc:MGI:1333856]
	2.62634e-06	-1.82336	0.787	0.68	0.0538137	Sbno2	strawberry notch 2 [Source:MGI Symbol;Acc:MGI:2448490]
	5.24484e-14	-1.86108	0.977	0.942	1.07467e-09	Junb	jun B proto-oncogene [Source:MGI Symbol;Acc:MGI:96647]
	2.36824e-13	-1.90476	0.91	0.903	4.85252e-09	Fos	FBJ osteosarcoma oncogene [Source:MGI Symbol;Acc:MGI:95574]
	2.7316e-27	-2.01248	0.987	0.981	5.59704e-23	Jund	jun D proto-oncogene [Source:MGI Symbol;Acc:MGI:96648]
	1.97007e-09	-2.02249	0.669	0.709	4.03668e-05	Cebpd	CCAAT/enhancer binding protein (C/EBP), delta [Source:MGI Symbol;Acc:MGI:103573]
	4.77851e-17	-2.03391	0.679	0.835	9.79116e-13	Zfp36	zinc finger protein 36 [Source:MGI Symbol;Acc:MGI:99180]
	1.49952e-13	-2.08061	0.885	0.854	3.07252e-09	Egr1	early growth response 1 [Source:MGI Symbol;Acc:MGI:95295]
	1.93638e-28	-2.08067	0.723	0.932	3.96765e-24	Btg2	BTG anti-proliferation factor 2 [Source:MGI Symbol;Acc:MGI:108384]
	0.000286093	-2.19114	0.136	0.252	1	Ebf1	early B cell factor 1 [Source:MGI Symbol;Acc:MGI:95275]
	9.8143e-16	-2.28139	0.71	0.835	2.01095e-11	Fosb	FBJ osteosarcoma oncogene B [Source:MGI Symbol;Acc:MGI:95575]
	0.0129233	-2.90425	0.362	0.379	1	Fabp4	fatty acid binding protein 4, adipocyte [Source:MGI Symbol;Acc:MGI:88038]

## Sheet: Figure 2A Chondrocyte
	p_val	avg_log2FC	pct.1	pct.2	p_val_adj	geneID	description
	3.47353e-16	0.812863	0.971	0.88	7.11726e-12	Col3a1	collagen, type III, alpha 1 [Source:MGI Symbol;Acc:MGI:88453]
	3.34267e-09	1.11766	0.6	0.252	6.84914e-05	Thbs4	thrombospondin 4 [Source:MGI Symbol;Acc:MGI:1101779]
	3.47506e-08	0.841531	0.843	0.53	0.000712039	Lgals1	lectin, galactose binding, soluble 1 [Source:MGI Symbol;Acc:MGI:96777]
	1.08371e-06	-0.935345	0.871	0.936	0.0222052	Mia	MIA SH3 domain containing [Source:MGI Symbol;Acc:MGI:109615]
	1.54623e-06	-1.0473	0.643	0.831	0.0316822	Fxyd3	FXYD domain-containing ion transport regulator 3 [Source:MGI Symbol;Acc:MGI:107497]
	1.54852e-06	-3.30756	0.157	0.489	0.0317292	Col10a1	collagen, type X, alpha 1 [Source:MGI Symbol;Acc:MGI:88445]
	1.93018e-06	0.759689	1	0.974	0.0395494	Col1a2	collagen, type I, alpha 2 [Source:MGI Symbol;Acc:MGI:88468]
	3.5364e-05	-0.723529	0.229	0.541	0.724608	Fabp4	fatty acid binding protein 4, adipocyte [Source:MGI Symbol;Acc:MGI:88038]
	0.000370522	0.696186	1	0.992	1	Col6a2	collagen, type VI, alpha 2 [Source:MGI Symbol;Acc:MGI:88460]
	0.000624393	-0.793424	0.186	0.391	1	Rbp4	retinol binding protein 4, plasma [Source:MGI Symbol;Acc:MGI:97879]
	0.00111051	1.20343	0.486	0.289	1	Cilp	cartilage intermediate layer protein, nucleotide pyrophosphohydrolase [Source:MGI Symbol;Acc:MGI:2444507]
	0.00169134	-1.27069	0.157	0.338	1	Bglap	bone gamma carboxyglutamate protein [Source:MGI Symbol;Acc:MGI:88156]
	0.00186966	-0.897999	0.086	0.252	1	Rrad	Ras-related associated with diabetes [Source:MGI Symbol;Acc:MGI:1930943]
	0.00194451	0.724614	0.729	0.718	1	Gja1	gap junction protein, alpha 1 [Source:MGI Symbol;Acc:MGI:95713]
	0.00291079	-1.07687	0.371	0.568	1	Serpina1b	serine (or cysteine) preptidase inhibitor, clade A, member 1B [Source:MGI Symbol;Acc:MGI:891970]
	0.00308992	0.694453	0.4	0.252	1	Ltbp2	latent transforming growth factor beta binding protein 2 [Source:MGI Symbol;Acc:MGI:99502]
	0.00313506	1.02479	0.357	0.214	1	Ecm1	extracellular matrix protein 1 [Source:MGI Symbol;Acc:MGI:103060]
	0.00333272	0.787113	0.957	0.962	1	Gsn	gelsolin [Source:MGI Symbol;Acc:MGI:95851]
	0.00341368	0.728585	0.457	0.274	1	Inhba	inhibin beta-A [Source:MGI Symbol;Acc:MGI:96570]
	0.00357915	-0.863464	0.771	0.835	1	Pcolce2	procollagen C-endopeptidase enhancer 2 [Source:MGI Symbol;Acc:MGI:1923727]
	0.00872743	-0.825206	0.343	0.485	1	Panx3	pannexin 3 [Source:MGI Symbol;Acc:MGI:1918881]
	0.00981657	0.855919	0.5	0.372	1	H19	H19, imprinted maternally expressed transcript [Source:MGI Symbol;Acc:MGI:95891]
	0.010159	-0.935296	0.729	0.744	1	Btg2	BTG anti-proliferation factor 2 [Source:MGI Symbol;Acc:MGI:108384]
	0.0106283	-0.732038	0.357	0.523	1	Serpina1a	serine (or cysteine) peptidase inhibitor, clade A, member 1A [Source:MGI Symbol;Acc:MGI:891971]
	0.0133168	-0.725997	0.629	0.673	1	Ier5	immediate early response 5 [Source:MGI Symbol;Acc:MGI:1337072]
	0.0151998	-0.836384	0.429	0.56	1	Ibsp	integrin binding sialoprotein [Source:MGI Symbol;Acc:MGI:96389]
	0.0167594	-0.726712	0.729	0.805	1	Ifrd1	interferon-related developmental regulator 1 [Source:MGI Symbol;Acc:MGI:1316717]
	0.0192471	0.904913	0.914	0.883	1	Timp1	tissue inhibitor of metalloproteinase 1 [Source:MGI Symbol;Acc:MGI:98752]
	0.049455	-0.952274	0.429	0.511	1	Atf3	activating transcription factor 3 [Source:MGI Symbol;Acc:MGI:109384]
	0.0514181	-0.752215	0.657	0.718	1	Sgk1	serum/glucocorticoid regulated kinase 1 [Source:MGI Symbol;Acc:MGI:1340062]
	0.0577325	-0.903693	0.6	0.635	1	Dnajb1	DnaJ heat shock protein family (Hsp40) member B1 [Source:MGI Symbol;Acc:MGI:1931874]
	0.0649992	-0.739777	0.757	0.789	1	Mef2c	myocyte enhancer factor 2C [Source:MGI Symbol;Acc:MGI:99458]
	0.577138	-0.833726	0.586	0.568	1	Tnni2	troponin I, skeletal, fast 2 [Source:MGI Symbol;Acc:MGI:105070]
	0.585808	1.00217	0.657	0.632	1	Serpine2	serine (or cysteine) peptidase inhibitor, clade E, member 2 [Source:MGI Symbol;Acc:MGI:101780]
	0.899854	0.704084	0.986	0.959	1	Dcn	decorin [Source:MGI Symbol;Acc:MGI:94872]

## Sheet: Figure 3A
	Cluster	Cont fractured (%)	NICD1 fractured (%)
	0	18.25	24.6899
	1	25.6042	15.4522
	2	21.2708	22.6486
	3	5.5	2.55814
	4	6.27083	3.97933
	5	8.125	8.52713
	6	6.29167	7.00258
	7	3.27083	7.9199
	8	1.45833	1.38243
	9	2.29167	2.73902
	10	0.3125	0.529716
	11	0.416667	1.27907
	12	0.333333	0.775194
	13	0.1875	0.155039
	14	0.291667	0.167959
	15	0.125	0.193798
Proportion of cells within each cluster. Data for each sample pooled from 3 animals

## Sheet: Figure 3B Endothelial cells
	p_val	avg_log2FC	pct.1	pct.2	p_val_adj	geneID	description
	5.49288e-53	1.69971	0.559	0.318	1.12549e-48	Isg15	ISG15 ubiquitin-like modifier [Source:MGI Symbol;Acc:MGI:1855694]
	6.60151e-34	1.61883	0.338	0.127	1.35265e-29	Rsad2	radical S-adenosyl methionine domain containing 2 [Source:MGI Symbol;Acc:MGI:1929628]
	3.49211e-42	1.36878	0.341	0.106	7.15534e-38	Ifit3	interferon-induced protein with tetratricopeptide repeats 3 [Source:MGI Symbol;Acc:MGI:1101055]
	3.38072e-52	1.36436	0.366	0.094	6.92709e-48	Ifit1	interferon-induced protein with tetratricopeptide repeats 1 [Source:MGI Symbol;Acc:MGI:99450]
	1.82414e-25	1.34075	0.251	0.09	3.73766e-21	Ifit2	interferon-induced protein with tetratricopeptide repeats 2 [Source:MGI Symbol;Acc:MGI:99449]
	2.33491e-40	1.08698	0.419	0.196	4.78424e-36	Ifi44	interferon-induced protein 44 [Source:MGI Symbol;Acc:MGI:2443016]
	7.73753e-45	1.05115	0.826	0.767	1.58542e-40	Bst2	bone marrow stromal cell antigen 2 [Source:MGI Symbol;Acc:MGI:1916800]
	1.1928e-33	1.03049	0.368	0.163	2.44404e-29	Irf7	interferon regulatory factor 7 [Source:MGI Symbol;Acc:MGI:1859212]
	7.31588e-27	0.947353	0.598	0.475	1.49902e-22	Ifi203	interferon activated gene 203 [Source:MGI Symbol;Acc:MGI:96428]
	2.76591e-26	0.86162	0.556	0.434	5.66734e-22	Rnf213	ring finger protein 213 [Source:MGI Symbol;Acc:MGI:1289196]
	1.1388e-23	0.821625	0.516	0.388	2.33341e-19	Stat1	signal transducer and activator of transcription 1 [Source:MGI Symbol;Acc:MGI:103063]
	5.42124e-22	0.798579	0.604	0.491	1.11081e-17	Gbp7	guanylate binding protein 7 [Source:MGI Symbol;Acc:MGI:2444421]
	4.26884e-25	0.791157	0.55	0.388	8.74685e-21	Iigp1	interferon inducible GTPase 1 [Source:MGI Symbol;Acc:MGI:1926259]
	5.73778e-19	0.765403	0.588	0.485	1.17567e-14	Mndal	myeloid nuclear differentiation antigen like [Source:MGI Symbol;Acc:MGI:3780953]
	7.39117e-19	0.751313	0.474	0.338	1.51445e-14	Gbp2	guanylate binding protein 2 [Source:MGI Symbol;Acc:MGI:102772]
	8.55317e-26	0.735342	0.634	0.508	1.75254e-21	Parp14	poly (ADP-ribose) polymerase family, member 14 [Source:MGI Symbol;Acc:MGI:1919489]
	2.39609e-22	-1.03086	0.159	0.318	4.90959e-18	Mt2	metallothionein 2 [Source:MGI Symbol;Acc:MGI:97172]
	5.73392e-25	-1.48479	0.26	0.452	1.17488e-20	Mt1	metallothionein 1 [Source:MGI Symbol;Acc:MGI:97171]

## Sheet: Figure 3B MSCs1
	p_val	avg_log2FC	pct.1	pct.2	p_val_adj	geneID	description
	6.17132e-159	2.65374	0.66	0.182	1.2645e-154	Isg15	ISG15 ubiquitin-like modifier [Source:MGI Symbol;Acc:MGI:1855694]
	3.17363e-162	2.18706	0.573	0.074	6.50278e-158	Ifit1	interferon-induced protein with tetratricopeptide repeats 1 [Source:MGI Symbol;Acc:MGI:99450]
	1.44868e-140	2.10235	0.511	0.062	2.96835e-136	Ifit3	interferon-induced protein with tetratricopeptide repeats 3 [Source:MGI Symbol;Acc:MGI:1101055]
	1.05926e-89	1.86747	0.844	0.689	2.17043e-85	Bst2	bone marrow stromal cell antigen 2 [Source:MGI Symbol;Acc:MGI:1916800]
	3.08897e-40	1.71186	0.551	0.338	6.32929e-36	Ifi27l2a	interferon, alpha-inducible protein 27 like 2A [Source:MGI Symbol;Acc:MGI:1924183]
	3.20694e-109	1.64035	0.613	0.231	6.57102e-105	Iigp1	interferon inducible GTPase 1 [Source:MGI Symbol;Acc:MGI:1926259]
	2.72104e-117	1.19478	0.725	0.384	5.57542e-113	Rnf213	ring finger protein 213 [Source:MGI Symbol;Acc:MGI:1289196]
	7.01361e-87	1.15558	0.975	0.942	1.43709e-82	Ly6e	lymphocyte antigen 6 complex, locus E [Source:MGI Symbol;Acc:MGI:106651]
	7.36428e-122	1.12444	0.812	0.547	1.50894e-117	Stat1	signal transducer and activator of transcription 1 [Source:MGI Symbol;Acc:MGI:103063]
	1.66453e-131	1.05573	0.664	0.25	3.41063e-127	Oasl2	2'-5' oligoadenylate synthetase-like 2 [Source:MGI Symbol;Acc:MGI:1344390]
	4.21414e-107	1.03731	0.384	0.028	8.63478e-103	Ifit3b	interferon-induced protein with tetratricopeptide repeats 3B [Source:MGI Symbol;Acc:MGI:3698419]
	4.33086e-58	1.01734	0.758	0.573	8.87394e-54	Ifi203	interferon activated gene 203 [Source:MGI Symbol;Acc:MGI:96428]
	9.0625e-107	0.972946	0.434	0.063	1.85691e-102	Ifi44	interferon-induced protein 44 [Source:MGI Symbol;Acc:MGI:2443016]
	7.69565e-121	0.932351	0.543	0.125	1.57684e-116	Irf7	interferon regulatory factor 7 [Source:MGI Symbol;Acc:MGI:1859212]
	2.85892e-80	0.915455	0.555	0.245	5.85792e-76	Trim30a	tripartite motif-containing 30A [Source:MGI Symbol;Acc:MGI:98178]
	9.73225e-09	0.902758	0.604	0.556	0.000199414	Comp	cartilage oligomeric matrix protein [Source:MGI Symbol;Acc:MGI:88469]
	1.22244e-74	0.897322	0.658	0.378	2.50478e-70	Gbp7	guanylate binding protein 7 [Source:MGI Symbol;Acc:MGI:2444421]
	7.29581e-22	0.881824	0.639	0.506	1.49491e-17	Ndufa4l2	Ndufa4, mitochondrial complex associated like 2 [Source:MGI Symbol;Acc:MGI:3039567]
	3.55026e-74	0.874127	0.264	0.011	7.27449e-70	Rsad2	radical S-adenosyl methionine domain containing 2 [Source:MGI Symbol;Acc:MGI:1929628]
	7.44677e-34	0.872864	0.737	0.558	1.52584e-29	Ecrg4	ECRG4 augurin precursor [Source:MGI Symbol;Acc:MGI:1926146]
	5.17966e-100	0.85403	0.63	0.285	1.06131e-95	Phf11d	PHD finger protein 11D [Source:MGI Symbol;Acc:MGI:1277133]
	2.02349e-17	0.849213	0.511	0.363	4.14612e-13	Mest	mesoderm specific transcript [Source:MGI Symbol;Acc:MGI:96968]
	1.79337e-53	0.832597	0.783	0.628	3.67462e-49	Mndal	myeloid nuclear differentiation antigen like [Source:MGI Symbol;Acc:MGI:3780953]
	6.41455e-81	0.813983	0.632	0.334	1.31434e-76	Zbp1	Z-DNA binding protein 1 [Source:MGI Symbol;Acc:MGI:1927449]
	1.09009e-97	0.813674	0.52	0.157	2.23359e-93	Gbp3	guanylate binding protein 3 [Source:MGI Symbol;Acc:MGI:1926263]
	5.17518e-98	0.801179	0.797	0.57	1.06039e-93	Eif2ak2	eukaryotic translation initiation factor 2-alpha kinase 2 [Source:MGI Symbol;Acc:MGI:1353449]
	2.10799e-102	0.793206	0.452	0.081	4.31926e-98	Gm4951	predicted gene 4951 [Source:MGI Symbol;Acc:MGI:3644953]
	3.32041e-73	0.780216	0.664	0.389	6.80352e-69	Parp14	poly (ADP-ribose) polymerase family, member 14 [Source:MGI Symbol;Acc:MGI:1919489]
	6.06449e-92	0.768161	0.739	0.469	1.24261e-87	Stat2	signal transducer and activator of transcription 2 [Source:MGI Symbol;Acc:MGI:103039]
	3.36826e-74	0.759505	0.769	0.563	6.90157e-70	Samd9l	sterile alpha motif domain containing 9-like [Source:MGI Symbol;Acc:MGI:1343184]
	1.25424e-107	0.741911	0.676	0.316	2.56993e-103	Xaf1	XIAP associated factor 1 [Source:MGI Symbol;Acc:MGI:3772572]
	4.26878e-131	0.715095	0.6	0.154	8.74673e-127	Rtp4	receptor transporter protein 4 [Source:MGI Symbol;Acc:MGI:1915025]
	2.4391e-58	0.707733	0.666	0.441	4.99771e-54	Sp100	nuclear antigen Sp100 [Source:MGI Symbol;Acc:MGI:109561]
	2.17882e-18	-0.694076	0.751	0.832	4.4644e-14	Htra3	HtrA serine peptidase 3 [Source:MGI Symbol;Acc:MGI:1925808]
	6.589e-17	-0.705948	0.697	0.813	1.35009e-12	Lbp	lipopolysaccharide binding protein [Source:MGI Symbol;Acc:MGI:1098776]
	6.51234e-21	-0.725037	0.997	1	1.33438e-16	Dcn	decorin [Source:MGI Symbol;Acc:MGI:94872]
	0.110711	-0.726706	0.974	0.972	1	Prg4	proteoglycan 4 (megakaryocyte stimulating factor, articular superficial zone protein) [Source:MGI Symbol;Acc:MGI:1891344]
	2.80478e-18	-0.73905	0.757	0.852	5.747e-14	Socs3	suppressor of cytokine signaling 3 [Source:MGI Symbol;Acc:MGI:1201791]
	4.06237e-18	-0.739279	0.682	0.763	8.32379e-14	Btg2	BTG anti-proliferation factor 2 [Source:MGI Symbol;Acc:MGI:108384]
	3.14626e-19	-0.742091	0.133	0.274	6.44668e-15	Apoe	apolipoprotein E [Source:MGI Symbol;Acc:MGI:88057]
	1.4353e-23	-0.749554	0.661	0.767	2.94094e-19	Ier2	immediate early response 2 [Source:MGI Symbol;Acc:MGI:104815]
	1.63558e-17	-0.750109	0.8	0.859	3.3513e-13	Egr1	early growth response 1 [Source:MGI Symbol;Acc:MGI:95295]
	2.83859e-17	-0.752471	0.734	0.798	5.81628e-13	Ier3	immediate early response 3 [Source:MGI Symbol;Acc:MGI:104814]
	3.30603e-12	-0.768514	0.584	0.684	6.77406e-08	Ccn2	cellular communication network factor 2 [Source:MGI Symbol;Acc:MGI:95537]
	6.4731e-16	-0.78328	0.785	0.841	1.32634e-11	Sgk1	serum/glucocorticoid regulated kinase 1 [Source:MGI Symbol;Acc:MGI:1340062]
	8.67317e-07	-0.800138	0.998	0.999	0.0177713	Cst3	cystatin C [Source:MGI Symbol;Acc:MGI:102519]
	6.78746e-36	-0.809904	0.717	0.871	1.39075e-31	Cygb	cytoglobin [Source:MGI Symbol;Acc:MGI:2149481]
	5.63048e-11	-0.833998	0.416	0.539	1.15369e-06	Cxcl1	chemokine (C-X-C motif) ligand 1 [Source:MGI Symbol;Acc:MGI:108068]
	7.59768e-08	-0.842039	0.249	0.343	0.00155676	Sfrp4	secreted frizzled-related protein 4 [Source:MGI Symbol;Acc:MGI:892010]
	9.47294e-26	-0.844028	0.979	0.993	1.94101e-21	Serpina3n	serine (or cysteine) peptidase inhibitor, clade A, member 3N [Source:MGI Symbol;Acc:MGI:105045]
	0.00665613	-0.846596	0.713	0.739	1	Sox4	SRY (sex determining region Y)-box 4 [Source:MGI Symbol;Acc:MGI:98366]
	2.09163e-23	-0.855765	0.891	0.954	4.28575e-19	Cebpd	CCAAT/enhancer binding protein (C/EBP), delta [Source:MGI Symbol;Acc:MGI:103573]
	3.14157e-23	-0.857176	0.645	0.786	6.43709e-19	Lpl	lipoprotein lipase [Source:MGI Symbol;Acc:MGI:96820]
	5.28471e-28	-0.857182	0.939	0.962	1.08284e-23	Junb	jun B proto-oncogene [Source:MGI Symbol;Acc:MGI:96647]
	6.7111e-17	-0.920343	0.916	0.965	1.3751e-12	Mt2	metallothionein 2 [Source:MGI Symbol;Acc:MGI:97172]
	4.03736e-24	-0.945098	0.881	0.943	8.27256e-20	Selenop	selenoprotein P [Source:MGI Symbol;Acc:MGI:894288]
	7.54926e-15	-0.96489	0.965	0.994	1.54684e-10	Mt1	metallothionein 1 [Source:MGI Symbol;Acc:MGI:97171]
	5.83258e-28	-1.00973	0.099	0.26	1.1951e-23	Gpnmb	glycoprotein (transmembrane) nmb [Source:MGI Symbol;Acc:MGI:1934765]
	4.17365e-13	-1.05616	0.487	0.599	8.5518e-09	Tsc22d3	TSC22 domain family, member 3 [Source:MGI Symbol;Acc:MGI:1196284]
	2.27975e-23	-1.0734	0.842	0.919	4.67121e-19	Klf9	Kruppel-like factor 9 [Source:MGI Symbol;Acc:MGI:1333856]
	3.07431e-08	-1.31202	0.751	0.832	0.000629925	Txnip	thioredoxin interacting protein [Source:MGI Symbol;Acc:MGI:1889549]
	3.48677e-32	-1.33769	0.13	0.312	7.14438e-28	Galnt15	polypeptide N-acetylgalactosaminyltransferase 15 [Source:MGI Symbol;Acc:MGI:1926004]
	9.29722e-37	-1.3894	0.64	0.794	1.905e-32	Zfp36	zinc finger protein 36 [Source:MGI Symbol;Acc:MGI:99180]
	2.74664e-15	-1.47598	0.984	0.996	5.62786e-11	Gsn	gelsolin [Source:MGI Symbol;Acc:MGI:95851]
	0.000250072	-1.57976	0.635	0.677	1	Apod	apolipoprotein D [Source:MGI Symbol;Acc:MGI:88056]
	1.31637e-30	-2.01782	0.579	0.744	2.69724e-26	Cfh	complement component factor h [Source:MGI Symbol;Acc:MGI:88385]

[truncated: 23 more sheets: Figure 3B MSCs2, Figure 4C, Figure 4D, Figure 4E, Figure 4F, Figure 4G, Figure 5B, Figure 5C, Figure 5D, Figure 5E, Figure 5H, Figure 5I, Figure 5J, Figure 5K, Figure 5L, Figure 5N, Figure 6, Suppl Fig 3, Supp Fig6A, Supp Fig6B …]
